# Supplementary material for: Methyl 2-allyl-4-hydr­oxy-2H-1,2-benzothia­zine-3-carboxyl­ate 1,1-dioxide
Source: Acta Crystallogr Sect E Struct Rep Online. 2009 Nov 14;65(Pt 12):o3077. doi: 10.1107/S160053680904673X (PMC2971956; doi:10.1107/S160053680904673X)
Supplement: Supplementary file 1 [file e-65-o3077-sup1.cif]

##############################################################################
###                                                                        ###
###        Electronic paper (Acta Crystallographica Section E)             ###
###                                                                        ###
##############################################################################
#                                                                            #
# This CIF contains the data in a paper accepted for publication in Acta     #
# Crystallographica Section E. It conforms to the requirements of Notes      #
# for Authors for Section E, and has been peer reviewed under the auspices   #
# of the IUCr Commission on Journals.                                        #
#                                                                            #
# Full details of the Crystallographic Information File format               #
# are given in the paper "The Crystallographic Information File (CIF):       #
# a New Standard Archive File for Crystallography" by S. R. Hall, F. H.      #
# Allen and I. D. Brown [Acta Cryst. (1991), A47, 655-685].                  #
#                                                                            #
# The current version of the core CIF dictionary is obtainable from          #
# ftp://ftp.iucr.org/pub/cif_core.dic. The current version number is 2.4.    #
#                                                                            #
# Software is freely available for graphical display of the structure(s) in  #
# this CIF.  For information consult the CIF home page http://www.iucr.org/  #
# cif/home.html                                                              #
#                                                                            #
# This file may be used for bona fide research purposes within the           #
# scientific community so long as proper attribution is given to the journal # 
# article from which it was obtained.                                        #
#                                                                            #
##############################################################################
                                             
data_I
_audit_creation_method     SHELXL-97
_chemical_name_systematic
;
Methyl 2-allyl-4-hydroxy-2<i>H</i>-1,2-benzothiazine-3-carboxylate
1,1-dioxide
;
_chemical_name_common
;
Methyl 4-hydroxy-2-(prop-2-en-1-yl)-2<i>H</i>-1,2-benzothiazine-3-carboxylate
1,1-dioxide
;
_chemical_formula_moiety     'C13 H13 N O5 S'
_chemical_formula_sum     'C13 H13 N O5 S'
_chemical_formula_iupac     'C13 H13 N O5 S'
_chemical_formula_weight     295.30
_chemical_melting_point     ?
_symmetry_cell_setting     orthorhombic
_symmetry_space_group_name_H-M     'P c a 21'
_symmetry_space_group_name_hall     'P 2c -2ac'
loop_
    _symmetry_equiv_pos_as_xyz
    'x, y, z'
    '-x, -y, z+1/2'
    'x+1/2, -y, z'
    '-x+1/2, y, z+1/2'
_cell_length_a     12.4289(10)
_cell_length_b     8.3706(8)
_cell_length_c     13.0132(11)
_cell_angle_alpha     90.00
_cell_angle_beta     90.00
_cell_angle_gamma     90.00
_cell_volume     1353.9(2)
_cell_formula_units_Z     4
_cell_measurement_reflns_used     1619
_cell_measurement_theta_min     3.13
_cell_measurement_theta_max     21.67
_cell_measurement_temperature     296(2)
_exptl_crystal_description     needle
_exptl_crystal_colour     Colourless
_exptl_crystal_size_max     0.45
_exptl_crystal_size_mid     0.11
_exptl_crystal_size_min     0.07
_exptl_crystal_density_diffrn     1.449
_exptl_crystal_density_meas     ?
_exptl_crystal_density_method     'not measured'
_exptl_crystal_F_000     616
_exptl_absorpt_coefficient_mu     0.258
_exptl_absorpt_correction_type     multi-scan
_exptl_absorpt_process_details     '(<i>SADABS</i>; Sheldrick, 1996)'
_exptl_absorpt_correction_T_min     0.8929
_exptl_absorpt_correction_T_max     0.9822
_exptl_special_details
;
;
_diffrn_ambient_temperature     296(2)
_diffrn_radiation_type     MoK\a
_diffrn_radiation_wavelength     0.71073
_diffrn_radiation_source     'fine-focus sealed tube'
_diffrn_radiation_monochromator     graphite
_diffrn_measurement_device_type     'Bruker APEXII CCD area-detector'
_diffrn_measurement_method     '\f and \w'
_diffrn_detector_area_resol_mean     ?
_diffrn_reflns_number     8404
_diffrn_reflns_av_R_equivalents     0.0435
_diffrn_reflns_av_sigmaI/netI     0.0567
_diffrn_reflns_theta_min     2.93
_diffrn_reflns_theta_max     28.33
_diffrn_reflns_theta_full     28.33
_diffrn_measured_fraction_theta_max     0.998
_diffrn_measured_fraction_theta_full     0.998
_diffrn_reflns_limit_h_min     -16
_diffrn_reflns_limit_h_max     16
_diffrn_reflns_limit_k_min     -11
_diffrn_reflns_limit_k_max     10
_diffrn_reflns_limit_l_min     -17
_diffrn_reflns_limit_l_max     9
_diffrn_standards_number     0
_diffrn_standards_interval_count     .
_diffrn_standards_interval_time     .
_diffrn_standards_decay_%     ?
_refine_special_details
;
Refinement of <i>F</i>^2^ against ALL reflections. The weighted <i>R</i>-factor
<i>wR</i> and goodness of fit <i>S</i> are based on <i>F</i>^2^, conventional
<i>R</i>-factors <i>R</i> are based on <i>F</i>, with <i>F</i> set to zero for
negative <i>F</i>^2^. The threshold expression of <i>F</i>^2^ >
\s(<i>F</i>^2^) is used only for calculating <i>R</i>-factors(gt) <i>etc</i>.
and is not relevant to the choice of reflections for refinement.
<i>R</i>-factors based on <i>F</i>^2^ are statistically about twice as large
as those based on <i>F</i>, and <i>R</i>- factors based on ALL data will be
even larger.
;
_reflns_number_total     2808
_reflns_number_gt     1763
_reflns_threshold_expression     I>2\s(I)
_refine_ls_structure_factor_coef     Fsqd
_refine_ls_matrix_type     full
_refine_ls_R_factor_all     0.1035
_refine_ls_R_factor_gt     0.0572
_refine_ls_wR_factor_gt     0.0898
_refine_ls_wR_factor_ref     0.1033
_refine_ls_goodness_of_fit_ref     1.057
_refine_ls_restrained_S_all     1.057
_refine_ls_number_reflns     2808
_refine_ls_number_parameters     183
_refine_ls_number_restraints     1
_refine_ls_hydrogen_treatment     constr
_refine_ls_weighting_scheme     calc
_refine_ls_weighting_details
         'calc w=1/[\s^2^(Fo^2^)+(0.0381P)^2^+0.1044P] where P=(Fo^2^+2Fc^2^)/3'
_atom_sites_solution_hydrogens     geom
_atom_sites_solution_primary     direct
_atom_sites_solution_secondary     difmap
_refine_ls_shift/su_max     0.000
_refine_ls_shift/su_mean     0.000
_refine_diff_density_max     0.180
_refine_diff_density_min     -0.229
_refine_ls_extinction_method     none
_refine_ls_extinction_coef     ?
_refine_ls_abs_structure_details     'Flack (1983), 1046 Friedel pairs'
_refine_ls_abs_structure_Flack     0.07(11)
loop_
    _atom_type_symbol
    _atom_type_description
    _atom_type_scat_dispersion_real
    _atom_type_scat_dispersion_imag
    _atom_type_scat_source
    'C' 'C' 0.0033 0.0016
                         'International Tables Vol C Tables 4.2.6.8 and 6.1.1.4'
    'H' 'H' 0.0000 0.0000
                         'International Tables Vol C Tables 4.2.6.8 and 6.1.1.4'
    'N' 'N' 0.0061 0.0033
                         'International Tables Vol C Tables 4.2.6.8 and 6.1.1.4'
    'O' 'O' 0.0106 0.0060
                         'International Tables Vol C Tables 4.2.6.8 and 6.1.1.4'
    'S' 'S' 0.1246 0.1234
                         'International Tables Vol C Tables 4.2.6.8 and 6.1.1.4'
_computing_data_collection     'APEX2 (Bruker, 2007)'
_computing_cell_refinement     'SAINT (Bruker, 2007)'
_computing_data_reduction     'SAINT (Bruker, 2007)'
_computing_structure_solution     'SHELXS97 (Sheldrick, 2008)'
_computing_structure_refinement     'SHELXL97 (Sheldrick, 2008)'
_computing_molecular_graphics
                 'PLATON (Spek, 2009) and Mercury (Macrae <i>et al.</i>,  2006)'
_computing_publication_material
                                'WinGX (Farrugia, 1999) and PLATON (Spek, 2009)'
loop_
    _atom_site_type_symbol
    _atom_site_label
    _atom_site_fract_x
    _atom_site_fract_y
    _atom_site_fract_z
    _atom_site_U_iso_or_equiv
    _atom_site_adp_type
    _atom_site_calc_flag
    _atom_site_refinement_flags
    _atom_site_occupancy
    _atom_site_disorder_assembly
    _atom_site_disorder_group
    S S1 -0.11229(6) 0.28643(12) 0.49624(9) 0.0550(3) Uani d . 1 . .
    O O1 -0.12270(18) 0.1530(4) 0.5634(3) 0.0733(9) Uani d . 1 . .
    O O2 -0.19486(15) 0.4041(3) 0.4937(3) 0.0714(8) Uani d . 1 . .
    O O3 0.18469(19) 0.0795(3) 0.4129(2) 0.0669(9) Uani d . 1 . .
    H H3O 0.2303 0.0963 0.4571 0.100 Uiso calc R 1 . .
    O O4 0.26461(18) 0.2122(3) 0.5724(2) 0.0658(8) Uani d . 1 . .
    O O5 0.16238(19) 0.3843(3) 0.6600(2) 0.0612(7) Uani d . 1 . .
    N N1 0.0004(2) 0.3754(3) 0.5229(2) 0.0490(9) Uani d . 1 . .
    C C1 -0.0885(3) 0.2109(4) 0.3733(3) 0.0487(10) Uani d . 1 . .
    C C2 -0.1708(3) 0.1997(5) 0.3013(4) 0.0647(12) Uani d . 1 . .
    H H2 -0.2396 0.2360 0.3168 0.078 Uiso calc R 1 . .
    C C3 -0.1488(4) 0.1344(5) 0.2074(4) 0.0737(13) Uani d . 1 . .
    H H3A -0.2034 0.1247 0.1590 0.088 Uiso calc R 1 . .
    C C4 -0.0462(4) 0.0828(5) 0.1837(4) 0.0721(12) Uani d . 1 . .
    H H4 -0.0319 0.0406 0.1191 0.087 Uiso calc R 1 . .
    C C5 0.0348(3) 0.0935(5) 0.2553(3) 0.0602(12) Uani d . 1 . .
    H H5 0.1032 0.0564 0.2391 0.072 Uiso calc R 1 . .
    C C6 0.0156(3) 0.1588(4) 0.3509(3) 0.0468(9) Uani d . 1 . .
    C C7 0.1002(3) 0.1766(4) 0.4281(3) 0.0467(9) Uani d . 1 . .
    C C8 0.0945(2) 0.2785(4) 0.5071(4) 0.0450(9) Uani d . 1 . .
    C C9 0.1819(3) 0.2889(4) 0.5819(3) 0.0502(9) Uani d . 1 . .
    C C10 0.2475(4) 0.3995(6) 0.7344(4) 0.0867(14) Uani d . 1 . .
    H H10A 0.3070 0.4555 0.7042 0.130 Uiso calc R 1 . .
    H H10B 0.2706 0.2951 0.7557 0.130 Uiso calc R 1 . .
    H H10C 0.2218 0.4579 0.7930 0.130 Uiso calc R 1 . .
    C C11 0.0106(3) 0.5495(4) 0.5090(3) 0.0595(10) Uani d . 1 . .
    H H11A 0.0695 0.5878 0.5513 0.071 Uiso calc R 1 . .
    H H11B -0.0548 0.6004 0.5331 0.071 Uiso calc R 1 . .
    C C12 0.0304(4) 0.5986(7) 0.4006(5) 0.1008(19) Uani d . 1 . .
    H H12 0.0732 0.5271 0.3642 0.121 Uiso calc R 1 . .
    C C13 0.0036(6) 0.7061(11) 0.3530(7) 0.161(3) Uani d . 1 . .
    H H13A -0.0395 0.7845 0.3826 0.194 Uiso calc R 1 . .
    H H13B 0.0249 0.7154 0.2848 0.194 Uiso calc R 1 . .
loop_
    _atom_site_aniso_label
    _atom_site_aniso_U_11
    _atom_site_aniso_U_22
    _atom_site_aniso_U_33
    _atom_site_aniso_U_12
    _atom_site_aniso_U_13
    _atom_site_aniso_U_23
    S1 0.0376(4) 0.0683(6) 0.0593(6) 0.0050(4) 0.0069(5) 0.0078(7)
    O1 0.0553(15) 0.088(2) 0.076(2) -0.0060(14) 0.0169(15) 0.0296(19)
    O2 0.0418(12) 0.0919(19) 0.080(2) 0.0220(12) 0.0017(16) -0.0075(19)
    O3 0.0477(15) 0.0674(19) 0.086(3) 0.0147(14) -0.0021(13) -0.0186(15)
    O4 0.0474(14) 0.0682(17) 0.082(2) 0.0146(13) -0.0103(13) -0.0130(18)
    O5 0.0537(14) 0.0741(19) 0.0557(19) 0.0121(13) -0.0078(13) -0.0097(16)
    N1 0.0439(14) 0.0501(18) 0.053(3) 0.0077(13) 0.0021(12) 0.0005(16)
    C1 0.046(2) 0.037(2) 0.064(3) -0.0039(16) -0.0024(18) 0.006(2)
    C2 0.055(2) 0.055(3) 0.084(4) 0.005(2) -0.012(2) -0.001(3)
    C3 0.074(3) 0.072(3) 0.075(4) 0.001(2) -0.025(2) -0.010(3)
    C4 0.092(3) 0.064(3) 0.060(3) -0.005(2) -0.011(3) -0.016(2)
    C5 0.057(2) 0.052(3) 0.072(4) -0.0030(18) 0.001(2) -0.013(2)
    C6 0.0473(19) 0.039(2) 0.054(3) -0.0024(15) -0.0026(18) -0.0014(19)
    C7 0.0384(18) 0.043(2) 0.059(3) 0.0018(15) 0.0066(18) 0.0058(19)
    C8 0.0376(15) 0.0445(19) 0.053(3) 0.0037(15) 0.005(2) 0.001(2)
    C9 0.048(2) 0.046(2) 0.057(3) 0.0034(18) 0.0015(19) 0.005(2)
    C10 0.077(2) 0.113(4) 0.070(3) 0.024(3) -0.031(2) -0.027(3)
    C11 0.061(2) 0.050(2) 0.068(3) 0.0065(17) -0.002(2) 0.001(2)
    C12 0.093(4) 0.070(4) 0.139(6) 0.008(3) 0.010(3) 0.036(4)
    C13 0.211(9) 0.131(7) 0.142(7) -0.031(6) -0.035(6) 0.050(5)
_geom_special_details
;
All e.s.d.'s (except the e.s.d. in the dihedral angle between two l.s. planes)
are estimated using the full covariance matrix. The cell e.s.d.'s are taken
into account individually in the estimation of e.s.d.'s in distances, angles
and torsion angles; correlations between e.s.d.'s in cell parameters are only
used when they are defined by crystal symmetry. An approximate (isotropic)
treatment of cell e.s.d.'s is used for estimating e.s.d.'s involving l.s.
planes.
;
loop_
    _geom_bond_atom_site_label_1
    _geom_bond_atom_site_label_2
    _geom_bond_site_symmetry_2
    _geom_bond_distance
    _geom_bond_publ_flag
    S1 O2 . 1.423(2) ?
    S1 O1 . 1.424(3) ?
    S1 N1 . 1.625(3) ?
    S1 C1 . 1.746(4) ?
    O3 C7 . 1.343(4) ?
    O3 H3O . 0.8200 ?
    O4 C9 . 1.218(4) ?
    O5 C9 . 1.315(4) ?
    O5 C10 . 1.440(5) ?
    N1 C8 . 1.438(4) ?
    N1 C11 . 1.473(4) ?
    C1 C2 . 1.390(5) ?
    C1 C6 . 1.396(5) ?
    C2 C3 . 1.366(6) ?
    C2 H2 . 0.9300 ?
    C3 C4 . 1.380(6) ?
    C3 H3A . 0.9300 ?
    C4 C5 . 1.375(5) ?
    C4 H4 . 0.9300 ?
    C5 C6 . 1.380(5) ?
    C5 H5 . 0.9300 ?
    C6 C7 . 1.462(5) ?
    C7 C8 . 1.338(5) ?
    C8 C9 . 1.461(5) ?
    C10 H10A . 0.9600 ?
    C10 H10B . 0.9600 ?
    C10 H10C . 0.9600 ?
    C11 C12 . 1.490(7) ?
    C11 H11A . 0.9700 ?
    C11 H11B . 0.9700 ?
    C12 C13 . 1.142(8) ?
    C12 H12 . 0.9300 ?
    C13 H13A . 0.9300 ?
    C13 H13B . 0.9300 ?
loop_
    _geom_angle_atom_site_label_1
    _geom_angle_atom_site_label_2
    _geom_angle_atom_site_label_3
    _geom_angle_site_symmetry_1
    _geom_angle_site_symmetry_3
    _geom_angle
    _geom_angle_publ_flag
    O2 S1 O1 . . 119.46(17) ?
    O2 S1 N1 . . 108.03(15) ?
    O1 S1 N1 . . 107.87(16) ?
    O2 S1 C1 . . 110.57(18) ?
    O1 S1 C1 . . 107.1(2) ?
    N1 S1 C1 . . 102.48(15) ?
    C7 O3 H3O . . 109.5 ?
    C9 O5 C10 . . 116.0(3) ?
    C8 N1 C11 . . 118.1(3) ?
    C8 N1 S1 . . 114.3(2) ?
    C11 N1 S1 . . 120.1(2) ?
    C2 C1 C6 . . 121.4(4) ?
    C2 C1 S1 . . 121.2(3) ?
    C6 C1 S1 . . 117.5(3) ?
    C3 C2 C1 . . 118.8(4) ?
    C3 C2 H2 . . 120.6 ?
    C1 C2 H2 . . 120.6 ?
    C2 C3 C4 . . 120.7(4) ?
    C2 C3 H3A . . 119.7 ?
    C4 C3 H3A . . 119.7 ?
    C5 C4 C3 . . 120.3(4) ?
    C5 C4 H4 . . 119.9 ?
    C3 C4 H4 . . 119.9 ?
    C4 C5 C6 . . 120.7(4) ?
    C4 C5 H5 . . 119.7 ?
    C6 C5 H5 . . 119.7 ?
    C5 C6 C1 . . 118.1(3) ?
    C5 C6 C7 . . 122.4(3) ?
    C1 C6 C7 . . 119.4(3) ?
    C8 C7 O3 . . 122.7(3) ?
    C8 C7 C6 . . 123.7(3) ?
    O3 C7 C6 . . 113.5(3) ?
    C7 C8 N1 . . 120.8(3) ?
    C7 C8 C9 . . 120.7(3) ?
    N1 C8 C9 . . 118.4(3) ?
    O4 C9 O5 . . 123.6(3) ?
    O4 C9 C8 . . 121.9(4) ?
    O5 C9 C8 . . 114.4(3) ?
    O5 C10 H10A . . 109.5 ?
    O5 C10 H10B . . 109.5 ?
    H10A C10 H10B . . 109.5 ?
    O5 C10 H10C . . 109.5 ?
    H10A C10 H10C . . 109.5 ?
    H10B C10 H10C . . 109.5 ?
    N1 C11 C12 . . 113.8(4) ?
    N1 C11 H11A . . 108.8 ?
    C12 C11 H11A . . 108.8 ?
    N1 C11 H11B . . 108.8 ?
    C12 C11 H11B . . 108.8 ?
    H11A C11 H11B . . 107.7 ?
    C13 C12 C11 . . 133.1(7) ?
    C13 C12 H12 . . 113.5 ?
    C11 C12 H12 . . 113.5 ?
    C12 C13 H13A . . 120.0 ?
    C12 C13 H13B . . 120.0 ?
    H13A C13 H13B . . 120.0 ?
loop_
    _geom_torsion_atom_site_label_1
    _geom_torsion_atom_site_label_2
    _geom_torsion_atom_site_label_3
    _geom_torsion_atom_site_label_4
    _geom_torsion_site_symmetry_1
    _geom_torsion_site_symmetry_2
    _geom_torsion_site_symmetry_3
    _geom_torsion_site_symmetry_4
    _geom_torsion
    _geom_torsion_publ_flag
    O2 S1 N1 C8 . . . . -167.6(2) ?
    O1 S1 N1 C8 . . . . 62.0(3) ?
    C1 S1 N1 C8 . . . . -50.8(3) ?
    O2 S1 N1 C11 . . . . -18.4(4) ?
    O1 S1 N1 C11 . . . . -148.8(3) ?
    C1 S1 N1 C11 . . . . 98.4(3) ?
    O2 S1 C1 C2 . . . . -31.7(4) ?
    O1 S1 C1 C2 . . . . 100.0(3) ?
    N1 S1 C1 C2 . . . . -146.6(3) ?
    O2 S1 C1 C6 . . . . 149.8(3) ?
    O1 S1 C1 C6 . . . . -78.6(3) ?
    N1 S1 C1 C6 . . . . 34.8(3) ?
    C6 C1 C2 C3 . . . . 0.8(6) ?
    S1 C1 C2 C3 . . . . -177.7(3) ?
    C1 C2 C3 C4 . . . . -1.0(6) ?
    C2 C3 C4 C5 . . . . 1.3(7) ?
    C3 C4 C5 C6 . . . . -1.3(6) ?
    C4 C5 C6 C1 . . . . 1.1(6) ?
    C4 C5 C6 C7 . . . . -178.2(4) ?
    C2 C1 C6 C5 . . . . -0.8(6) ?
    S1 C1 C6 C5 . . . . 177.7(3) ?
    C2 C1 C6 C7 . . . . 178.5(3) ?
    S1 C1 C6 C7 . . . . -2.9(5) ?
    C5 C6 C7 C8 . . . . 159.4(4) ?
    C1 C6 C7 C8 . . . . -19.9(6) ?
    C5 C6 C7 O3 . . . . -21.1(5) ?
    C1 C6 C7 O3 . . . . 159.6(3) ?
    O3 C7 C8 N1 . . . . -177.3(3) ?
    C6 C7 C8 N1 . . . . 2.2(6) ?
    O3 C7 C8 C9 . . . . 0.0(6) ?
    C6 C7 C8 C9 . . . . 179.5(3) ?
    C11 N1 C8 C7 . . . . -112.6(4) ?
    S1 N1 C8 C7 . . . . 37.3(4) ?
    C11 N1 C8 C9 . . . . 70.1(4) ?
    S1 N1 C8 C9 . . . . -140.1(3) ?
    C10 O5 C9 O4 . . . . 2.4(5) ?
    C10 O5 C9 C8 . . . . -179.0(3) ?
    C7 C8 C9 O4 . . . . 3.8(6) ?
    N1 C8 C9 O4 . . . . -178.8(3) ?
    C7 C8 C9 O5 . . . . -174.8(3) ?
    N1 C8 C9 O5 . . . . 2.6(5) ?
    C8 N1 C11 C12 . . . . 68.0(4) ?
    S1 N1 C11 C12 . . . . -80.1(4) ?
    N1 C11 C12 C13 . . . . 144.7(8) ?
loop_
    _geom_hbond_atom_site_label_D
    _geom_hbond_atom_site_label_H
    _geom_hbond_atom_site_label_A
    _geom_hbond_site_symmetry_A
    _geom_hbond_distance_DH
    _geom_hbond_distance_HA
    _geom_hbond_distance_DA
    _geom_hbond_angle_DHA
    O3 H3O O4 . 0.82 1.84 2.555(4) 146
    C11 H11A O5 . 0.97 2.50 3.055(4) 116
    C3 H3A O1 4_454 0.93 2.51 3.406(6) 163
data_global
_journal_date_recd_electronic     2009-11-03
_journal_date_accepted     2009-11-05
_journal_name_full     'Acta Crystallographica, Section E'
_journal_year     2009
_journal_volume     65
_journal_issue     12
_journal_page_first     o3077
_journal_page_last     o3077
_journal_paper_category     QO
_journal_coeditor_code     IS2483
_publ_contact_author_name     'Islam Ullah Khan'
_publ_contact_author_address
;
Department of Chemistry, Government College University, Lahore-54000, Pakistan.
;
_publ_contact_author_email     'iukhan.gcu@gmail.com'
_publ_contact_author_fax     ?
_publ_contact_author_phone     '+923334046740'
_publ_section_title
;
Methyl 2-allyl-4-hydroxy-2<i>H</i>-1,2-benzothiazine-3-carboxylate 1,1-dioxide
;
loop_
    _publ_author_name
    _publ_author_footnote
    _publ_author_address
    'Arshad, Muhammad Nadeem'
;
?
;
;
Department of Chemistry, Government College University, Lahore 54000, Pakistan
;
    'Zia-ur-Rehman, Muhammad' .
;
Applied Chemistry Research Centre, PCSIR Laboratories Complex, Ferozpure Road
Lahore 54600, Pakistan
;
    'Khan, Islam Ullah' .
;
Department of Chemistry, Government College University, Lahore 54000, Pakistan
;
