# Supplementary material for: Methyl 2-allyl-4-hydr­oxy-2H-1,2-benzothia­zine-3-carboxyl­ate 1,1-dioxide
Source: Acta Crystallogr Sect E Struct Rep Online. 2009 Nov 14;65(Pt 12):o3077. doi: 10.1107/S160053680904673X (PMC2971956; doi:10.1107/S160053680904673X)
Supplement: Supplementary file 2 [file e-65-o3077-Isup2.hkl]

# 
# h,k,l, Fc-squared, Fo-squared, sigma(Fo-squared) and status flag 
# 
data_I
_shelx_title ' BQALYL in Pca2(1)' 
_shelx_refln_list_code          4 
_shelx_F_calc_maximum      114.81 
_exptl_crystal_F_000       616.00 
_reflns_d_resolution_high  0.7489 
 
loop_ 
 _symmetry_equiv_pos_as_xyz 
 'x, y, z' 
 '-x, -y, z+1/2' 
 'x+1/2, -y, z' 
 '-x+1/2, y, z+1/2' 
 
_cell_length_a    12.4289 
_cell_length_b     8.3706 
_cell_length_c    13.0132 
_cell_angle_alpha  90.000 
_cell_angle_beta   90.000 
_cell_angle_gamma  90.000 
 
_shelx_F_squared_multiplier     1.000 
 
loop_ 
 _refln_index_h 
 _refln_index_k 
 _refln_index_l 
 _refln_F_squared_calc 
 _refln_F_squared_meas 
 _refln_F_squared_sigma 
 _refln_observed_status 
   2   0 -17       18.73       -1.27     28.71 o 
   1   1 -17        4.85       32.27     13.00 o 
   2   1 -17        0.16      -11.29     11.29 o 
   3   1 -17        8.51       -2.67     10.39 o 
   1   2 -17        1.71        3.64     10.67 o 
   0   0 -16       36.83       43.34     19.22 o 
   2   0 -16        4.96        3.28     11.06 o 
   4   0 -16       30.42       16.77     14.83 o 
   6   0 -16       38.77       65.86     22.40 o 
   0   1 -16        2.76      -12.53     23.00 o 
   1   1 -16       17.94       18.91      9.78 o 
   2   1 -16        7.38       15.64      9.47 o 
   3   1 -16       11.48        1.36      9.15 o 
   4   1 -16        0.98       14.50      9.50 o 
   5   1 -16        4.78       -1.57     11.25 o 
   6   1 -16        2.48        9.26     12.30 o 
   0   2 -16       21.57       52.30     18.15 o 
   1   2 -16        3.42        7.59     10.47 o 
   2   2 -16        5.45       22.27     10.91 o 
   3   2 -16        2.03        7.35     10.60 o 
   4   2 -16       23.09       23.13     11.45 o 
   5   2 -16        5.46        8.89     11.46 o 
   0   3 -16        1.43       -7.29     13.32 o 
   1   3 -16        9.06       24.86     11.48 o 
   2   3 -16        3.48        8.63     10.38 o 
   3   3 -16        2.67        6.61     10.89 o 
   4   3 -16        0.60       -3.72     10.11 o 
   0   4 -16       15.80        6.37     14.28 o 
   1   4 -16        1.86        3.38     10.34 o 
   2   4 -16        1.82        3.67     11.77 o 
   2   0 -15       55.62       79.21     13.92 o 
   4   0 -15       11.37       31.18     17.27 o 
   6   0 -15       12.36       15.24     15.38 o 
   8   0 -15        2.97       -9.25     15.19 o 
   1   1 -15       32.33       35.33      8.83 o 
   2   1 -15        9.32       21.13      9.06 o 
   3   1 -15       13.36        4.60      8.29 o 
   4   1 -15        0.92        3.39      7.98 o 
   5   1 -15       57.33       86.01     12.13 o 
   6   1 -15        3.01       10.15     12.51 o 
   7   1 -15        3.76       16.63     11.97 o 
   8   1 -15        0.31      -10.48     10.48 o 
   1   2 -15        4.67        7.58      9.40 o 
   2   2 -15       19.20       22.68     10.25 o 
   3   2 -15        2.35       -5.15      8.36 o 
   4   2 -15        2.05       -1.02      9.38 o 
   5   2 -15        5.19       13.12     10.68 o 
   6   2 -15        7.60       26.43     18.02 o 
   7   2 -15        9.76       17.53     15.96 o 
   1   3 -15       33.51       39.73     12.21 o 
   2   3 -15       11.18       13.01     10.04 o 
   3   3 -15        9.16       11.75     10.07 o 
   4   3 -15        0.49       -6.84      9.09 o 
   5   3 -15       11.59       12.81     13.99 o 
   6   3 -15        5.36       -6.16     14.63 o 
   7   3 -15        4.48       24.85     16.62 o 
   1   4 -15        7.94       20.16     11.11 o 
   2   4 -15        1.32       -8.77      8.77 o 
   3   4 -15        5.98        6.72     13.17 o 
   4   4 -15        2.20       13.27     10.56 o 
   5   4 -15        6.51       14.17     10.90 o 
   1   5 -15        0.29        4.15      9.52 o 
   2   5 -15        6.01        8.03      9.99 o 
   3   5 -15        2.18        6.95     10.19 o 
   0   0 -14      236.83      236.43     25.33 o 
   2   0 -14        2.84       11.37      9.65 o 
   4   0 -14       84.76       88.94     13.59 o 
   6   0 -14        9.43       15.86     14.64 o 
   8   0 -14       18.07       16.13     15.57 o 
   0   1 -14       61.02       55.67     16.00 o 
   1   1 -14       27.95       34.50      7.93 o 
   2   1 -14        2.88        2.11      7.16 o 
   3   1 -14       17.66       28.04      8.61 o 
   4   1 -14        3.28       -3.67      6.65 o 
   5   1 -14       28.06       46.08     14.45 o 
   6   1 -14        8.55        2.48      8.04 o 
   7   1 -14       16.65       21.96     11.46 o 
   8   1 -14        4.63        2.07     10.77 o 
   9   1 -14        6.24        5.30     19.72 o 
   0   2 -14      119.75      126.30     20.75 o 
   1   2 -14       31.96       41.13     18.23 o 
   2   2 -14        4.49       11.47      8.94 o 
   3   2 -14        3.53       -1.45      8.15 o 
   4   2 -14       32.38       43.32     11.39 o 
   5   2 -14        3.17        7.51      8.66 o 
   6   2 -14       17.48        9.35      9.62 o 
   7   2 -14        9.29       10.92     15.19 o 
   8   2 -14       27.18       61.49     19.80 o 
   9   2 -14        1.22       16.72     16.66 o 
   0   3 -14        6.90        1.25     10.62 o 
   1   3 -14        0.96        7.41      9.08 o 
   2   3 -14        1.11        4.46     10.59 o 
   3   3 -14       13.53       12.53      9.33 o 
   4   3 -14       12.67       25.22     10.21 o 
   5   3 -14        2.85        3.51      8.39 o 
   6   3 -14        8.55        5.83      9.24 o 
   7   3 -14        5.47        4.79     15.34 o 
   8   3 -14        3.40       30.39     17.76 o 
   0   4 -14       25.15       44.36     17.61 o 
   1   4 -14        4.34       12.58     16.22 o 
   2   4 -14        2.40       12.08     14.02 o 
   3   4 -14       16.05       26.35     10.85 o 
   4   4 -14        1.66        5.18     11.94 o 
   5   4 -14        0.13       -2.12      9.15 o 
   6   4 -14        4.42       21.48     16.15 o 
   7   4 -14       17.33       11.75     16.54 o 
   0   5 -14       25.93       33.05     16.76 o 
   1   5 -14        1.95        9.23      9.95 o 
   2   5 -14        0.17        1.90      9.22 o 
   3   5 -14        3.15        2.02     11.27 o 
   4   5 -14       12.91       25.30     11.37 o 
   5   5 -14        1.14        8.92     15.16 o 
   6   5 -14        0.60        1.98     15.68 o 
   0   6 -14        5.52        9.56     13.77 o 
   1   6 -14        5.98        8.97     10.08 o 
   2   6 -14        8.88       -3.17      9.41 o 
   3   6 -14        8.83        0.28      9.85 o 
   4   6 -14        0.70        4.49     14.15 o 
   2   0 -13       31.55       10.36     20.59 o 
   4   0 -13       12.71        0.26     12.33 o 
   6   0 -13       43.90       59.35     16.94 o 
   8   0 -13       33.53       14.90     14.58 o 
  10   0 -13       62.28      133.07     24.38 o 
   1   1 -13      153.46      150.73     10.42 o 
   2   1 -13       10.38       10.64      6.08 o 
   3   1 -13       50.31       67.02     18.81 o 
   4   1 -13       10.86       13.25      7.56 o 
   5   1 -13       59.07       60.63      9.48 o 
   6   1 -13        2.17        2.65      7.20 o 
   7   1 -13        2.09       20.65     10.06 o 
   8   1 -13        4.05       -7.17      8.97 o 
   9   1 -13       23.53       16.66     11.28 o 
  10   1 -13        0.87       -1.45     10.85 o 
   1   2 -13       18.80       14.15      8.65 o 
   2   2 -13       18.53       19.62     10.95 o 
   3   2 -13       86.15       83.32     10.49 o 
   4   2 -13        0.32       -3.09      6.26 o 
   5   2 -13       10.62       16.48      7.72 o 
   6   2 -13       32.40       28.08     11.46 o 
   7   2 -13        2.45        5.83      9.52 o 
   8   2 -13        3.60        3.22     12.11 o 
   9   2 -13        1.22       12.89     14.35 o 
  10   2 -13       27.74       56.77     19.04 o 
   1   3 -13        7.54        0.77     14.58 o 
   2   3 -13       18.31       21.09      9.52 o 
   3   3 -13        0.15       -3.80      7.32 o 
   4   3 -13       19.62       24.53      9.65 o 
   5   3 -13       40.34       44.34     11.05 o 
   6   3 -13        3.41        9.07      9.06 o 
   7   3 -13       17.21       34.96     16.72 o 
   8   3 -13        4.68       17.45     15.51 o 
   9   3 -13       29.54       17.12     16.33 o 
  10   3 -13        6.72       23.33     17.05 o 
   1   4 -13       29.20       17.74      9.19 o 
   2   4 -13        5.13        4.56     10.22 o 
   3   4 -13        7.83        6.57     10.60 o 
   4   4 -13        0.01        2.52      8.31 o 
   5   4 -13        5.09        6.15      8.94 o 
   6   4 -13        4.96        3.63      9.27 o 
   7   4 -13        2.12       28.56     16.84 o 
   8   4 -13        0.78       -1.35     13.90 o 
   9   4 -13        1.69       12.18     15.20 o 
   1   5 -13       13.61       28.51     10.07 o 
   2   5 -13       21.57       21.57      9.77 o 
   3   5 -13        4.14       11.07      8.89 o 
   4   5 -13       15.13       22.40      9.80 o 
   5   5 -13        6.95        7.73      9.24 o 
   6   5 -13       21.55       39.76     16.69 o 
   7   5 -13       10.35        7.57     14.60 o 
   8   5 -13        2.47        1.80     14.27 o 
   1   6 -13       35.59       45.00     13.13 o 
   2   6 -13        0.07       -0.87      8.82 o 
   3   6 -13        6.43       20.33     10.30 o 
   4   6 -13        1.67        0.31      9.28 o 
   5   6 -13       14.88       19.82     12.93 o 
   6   6 -13        0.58       33.19     16.51 o 
   1   7 -13        1.63       13.69     10.10 o 
   2   7 -13       14.24       14.66     10.22 o 
   3   7 -13        0.88       -2.30     12.18 o 
   0   0 -12      747.73      814.05     38.69 o 
   2   0 -12      337.59      287.99     17.36 o 
   4   0 -12       85.71       87.99     11.70 o 
   6   0 -12        8.93        2.41     12.05 o 
   8   0 -12       11.61       32.87     14.93 o 
  10   0 -12       66.50       99.13     20.61 o 
  12   0 -12        7.27       38.15     18.68 o 
   0   1 -12       50.92       59.48     17.29 o 
   1   1 -12       33.95       36.13      6.75 o 
   2   1 -12        8.05        9.69      5.57 o 
   3   1 -12       87.53       84.75      9.46 o 
   4   1 -12       21.24       27.76      7.13 o 
   5   1 -12       19.81       23.88      7.28 o 
   6   1 -12        9.56       10.78      6.72 o 
   7   1 -12       53.65       44.98     10.95 o 
   8   1 -12        5.43        4.65      9.05 o 
   9   1 -12        2.45       -3.48      9.04 o 
  10   1 -12        6.24        5.35     10.21 o 
  11   1 -12       74.86       81.28     17.89 o 
   0   2 -12       95.00       91.10     16.87 o 
   1   2 -12       43.77       48.06     10.02 o 
   2   2 -12        1.61        0.14      6.07 o 
   3   2 -12       28.29       39.42     11.22 o 
   4   2 -12       66.78       74.46     12.46 o 
   5   2 -12        2.04        8.28      6.67 o 
   6   2 -12       50.17       45.55     11.97 o 
   7   2 -12        3.04        8.41      7.06 o 
   8   2 -12       32.52       50.01     31.82 o 
   9   2 -12        4.33      -10.95     11.50 o 
  10   2 -12       18.76       15.35     15.23 o 
  11   2 -12       14.03       28.18     15.71 o 
   0   3 -12      100.80      112.31     18.46 o 
   1   3 -12       23.65       32.52      9.43 o 
   2   3 -12       14.78       11.30      7.90 o 
   3   3 -12       29.62       27.00      9.97 o 
   4   3 -12       85.14       99.37     12.69 o 
   5   3 -12       25.15       33.83     10.13 o 
   6   3 -12        0.70        4.92      7.88 o 
   7   3 -12       11.66       17.49     14.06 o 
   8   3 -12        0.71       -7.68      9.63 o 
   9   3 -12       14.48       25.48     15.20 o 
  10   3 -12        1.67       -7.72     13.96 o 
  11   3 -12        4.42        1.00     14.24 o 
   0   4 -12        6.95       -0.15     10.64 o 
   1   4 -12        6.10       -2.96      8.34 o 
   2   4 -12       21.85       10.57     12.00 o 
   3   4 -12       37.77       36.57      9.95 o 
   4   4 -12       32.96       32.66      9.59 o 
   5   4 -12        0.19        4.68      8.43 o 
   6   4 -12        5.50        9.68      8.64 o 
   7   4 -12       64.82       88.55     21.19 o 
   8   4 -12       24.60       16.61     14.25 o 
   9   4 -12        2.11       18.48     15.62 o 
  10   4 -12        4.89       12.53     16.14 o 
   0   5 -12       65.90       91.73     18.35 o 
   1   5 -12        3.76       -6.31     11.49 o 
   2   5 -12       26.06       17.18      8.52 o 
   3   5 -12        1.48       11.25      7.99 o 
   4   5 -12       26.78       29.68      9.79 o 
   5   5 -12        6.98       -1.25      7.87 o 
   6   5 -12        5.28        5.03      9.32 o 
   7   5 -12        2.28       13.24     15.56 o 
   8   5 -12        4.63       12.49     15.11 o 
   9   5 -12        9.02       -4.44     14.25 o 
   0   6 -12       21.40       50.96     16.15 o 
   1   6 -12       16.25       17.27     13.37 o 
   2   6 -12        2.49        7.30      7.91 o 
   3   6 -12       11.88       13.90      9.12 o 
   4   6 -12        0.08        8.08     14.94 o 
   5   6 -12        0.03       -0.50      8.44 o 
   6   6 -12        5.36       12.31     13.03 o 
   7   6 -12       22.63       40.84     18.22 o 
   8   6 -12        4.74       10.15     14.16 o 
   0   7 -12       29.54       23.14     15.77 o 
   1   7 -12        3.33       21.66     10.14 o 
   2   7 -12        6.16       -9.53      9.53 o 
   3   7 -12        0.61      -10.52     10.52 o 
   4   7 -12       20.99       19.91     10.32 o 
   5   7 -12        0.80        5.65      9.72 o 
   6   7 -12        7.16       19.19     16.62 o 
   0   8 -12        7.37        8.09     15.12 o 
   1   8 -12        4.71       -3.02      9.88 o 
   2   0 -11      241.73      257.31     15.69 o 
   4   0 -11       61.99       68.18     11.56 o 
   6   0 -11       77.74      145.99     19.88 o 
   8   0 -11       22.91       21.66     13.40 o 
  10   0 -11       81.56      101.43     19.43 o 
  12   0 -11       29.06       17.78     15.35 o 
   1   1 -11       85.09       73.71      7.55 o 
   2   1 -11      153.07      154.26      9.25 o 
   3   1 -11      485.06      488.43     17.05 o 
   4   1 -11        3.52        8.41     10.63 o 
   5   1 -11       69.86       79.07      8.82 o 
   6   1 -11        1.09        1.96      5.73 o 
   7   1 -11       13.79        5.60      7.95 o 
   8   1 -11       15.75       20.56      9.18 o 
   9   1 -11       55.96       55.52     14.72 o 
  10   1 -11        0.97        8.66      9.29 o 
  11   1 -11       23.96       26.61     11.74 o 
  12   1 -11        2.27       -9.50      9.50 o 
   1   2 -11      101.47       73.64     10.45 o 
   2   2 -11      113.42      108.56     11.12 o 
   3   2 -11       10.57        1.58      5.78 o 
   4   2 -11        9.33       14.40      6.00 o 
   5   2 -11       44.11       55.69      8.01 o 
   6   2 -11       65.02       52.87      8.15 o 
   7   2 -11        7.92       -3.81      5.74 o 
   8   2 -11       18.20       12.07      9.85 o 
   9   2 -11       20.02       29.07     15.02 o 
  10   2 -11       53.45       60.69     17.91 o 
  11   2 -11        1.37       -3.29     12.51 o 
  12   2 -11        7.31       -7.53     12.31 o 
   1   3 -11      167.62      152.06     19.62 o 
   2   3 -11      127.77      126.59     12.61 o 
   3   3 -11       32.52       43.21      9.44 o 
   4   3 -11       20.75       27.09      9.22 o 
   5   3 -11       54.12       56.51      9.74 o 
   6   3 -11       39.25       38.88     10.63 o 
   7   3 -11       19.90       26.09     12.23 o 
   8   3 -11       25.08       45.40     16.69 o 
   9   3 -11       30.46       38.92     16.62 o 
  10   3 -11       10.21        2.27     13.66 o 
  11   3 -11        1.45       13.69     13.98 o 
  12   3 -11        2.43       24.33     16.41 o 
   1   4 -11       88.15       82.97     12.40 o 
   2   4 -11       23.29       18.19      8.49 o 
   3   4 -11       30.84       26.49      9.10 o 
   4   4 -11        6.90        3.86      7.08 o 
   5   4 -11       20.87       37.92     22.12 o 
   6   4 -11       27.37       26.30      8.61 o 
   7   4 -11        5.44        0.39     11.98 o 
   8   4 -11        4.03       -0.69     12.09 o 
   9   4 -11       39.19       35.90     15.81 o 
  10   4 -11       12.02       16.65     15.73 o 
  11   4 -11       11.89        2.93     14.17 o 
   1   5 -11       22.30       20.26     14.66 o 
   2   5 -11        4.36       10.91      7.84 o 
   3   5 -11       46.06       60.74     11.11 o 
   4   5 -11       37.34       63.82     12.05 o 
   5   5 -11        6.48       -3.59      6.77 o 
   6   5 -11       50.31       58.65     10.66 o 
   7   5 -11        2.79        5.70     12.82 o 
   8   5 -11       12.62        9.33     13.54 o 
   9   5 -11       10.94       15.29     14.67 o 
  10   5 -11       12.60        3.21     15.51 o 
   1   6 -11       34.95       51.35     11.03 o 
   2   6 -11        2.30        4.75      8.28 o 
   3   6 -11       14.23        9.16      8.19 o 
   4   6 -11        2.10        7.09      7.84 o 
   5   6 -11       43.50       31.90     10.00 o 
   6   6 -11        7.70       13.35      9.32 o 
   7   6 -11        8.60       16.87     14.42 o 
   8   6 -11        0.80        4.32     14.19 o 
   9   6 -11       19.93       15.62     15.96 o 
   1   7 -11        0.33       10.09     16.24 o 
   2   7 -11       14.29       19.16     17.83 o 
   3   7 -11       15.62       13.72      9.23 o 
   4   7 -11        3.36       -3.22      7.89 o 
   5   7 -11       10.03       23.25     10.51 o 
   6   7 -11       14.82       21.08     15.48 o 
   7   7 -11        0.96        0.99     13.26 o 
   1   8 -11       21.78       33.56     12.17 o 
   2   8 -11        3.69       -0.57      9.46 o 
   3   8 -11        8.88       11.34     10.30 o 
   4   8 -11        0.65       -3.11     10.08 o 
   0   0 -10      486.74      511.30     27.82 o 
   2   0 -10       46.41       56.35      8.85 o 
   4   0 -10      340.44      340.03     16.57 o 
   6   0 -10       25.66       48.99     13.21 o 
   8   0 -10        2.92       15.08     11.74 o 
  10   0 -10      131.31      143.83     20.53 o 
  12   0 -10       28.32       55.35     17.02 o 
   0   1 -10       78.97       94.94     10.51 o 
   1   1 -10      256.77      243.82     12.35 o 
   2   1 -10      207.57      226.56      9.81 o 
   3   1 -10      351.51      340.48     13.68 o 
   4   1 -10      126.39      128.35      9.45 o 
   5   1 -10       11.34       13.12      5.67 o 
   6   1 -10       16.22       15.25      5.74 o 
   7   1 -10      128.78      137.60      9.74 o 
   8   1 -10       75.78       68.41     11.20 o 
   9   1 -10       35.42       34.74     11.88 o 
  10   1 -10       39.18       40.63     10.65 o 
  11   1 -10       77.60       51.48     11.74 o 
  12   1 -10        8.34       14.50     13.78 o 
  13   1 -10        5.26       12.25     15.26 o 
   0   2 -10      299.81      307.16     22.91 o 
   1   2 -10      145.47      139.59      9.82 o 
   2   2 -10       41.38       40.32      7.21 o 
   3   2 -10      120.80      139.43     10.01 o 
   4   2 -10      316.85      325.27     13.43 o 
   5   2 -10       59.81       54.06      7.54 o 
   6   2 -10       62.37       73.23      8.01 o 
   7   2 -10       25.37       21.22      5.99 o 
   8   2 -10       32.27       28.59     12.87 o 
   9   2 -10       17.95        5.25      8.43 o 
  10   2 -10       18.57       22.36     13.02 o 
  11   2 -10        7.40       -7.18     11.72 o 
  12   2 -10        1.61        1.79     13.47 o 
  13   2 -10        1.30       -7.43     13.36 o 
   0   3 -10      124.75      107.88     15.27 o 
   1   3 -10       18.59       17.86      7.02 o 
   2   3 -10       61.75       67.82     11.30 o 
   3   3 -10      145.71      144.73     18.20 o 
   4   3 -10       62.31       62.53      9.78 o 
   5   3 -10       89.31       94.77     10.55 o 
   6   3 -10       43.97       49.83      8.77 o 
   7   3 -10      146.83      154.34     12.01 o 
   8   3 -10       43.94       54.86     16.21 o 
   9   3 -10        1.41       -2.39     11.38 o 
  10   3 -10       48.07       44.84     16.61 o 
  11   3 -10       18.21       24.10     14.30 o 
  12   3 -10       12.54       14.71     14.64 o 
   0   4 -10      242.22      206.39     20.57 o 
   1   4 -10        7.73       -1.83      6.50 o 
   2   4 -10       19.48       20.52      7.42 o 
   3   4 -10       84.71       79.67     10.41 o 
   4   4 -10       54.10       58.46      9.25 o 
   5   4 -10        1.99       -2.66      7.38 o 
   6   4 -10        3.07       11.02      9.23 o 
   7   4 -10      101.06      142.97     13.67 o 
   8   4 -10       49.92       66.67     17.07 o 
   9   4 -10       11.20        2.44     12.34 o 
  10   4 -10        7.25       -3.22     11.39 o 
  11   4 -10        7.04       11.08     13.80 o 
  12   4 -10        2.88      -13.04     13.04 o 
   0   5 -10      118.26       71.32     15.41 o 
   1   5 -10        4.35        5.48      6.92 o 
   2   5 -10       26.56       22.80      8.27 o 
   3   5 -10        5.80        4.92      7.57 o 
   4   5 -10      116.23      143.87     20.66 o 
   5   5 -10        3.81        6.41     11.08 o 
   6   5 -10       28.77       21.53      9.84 o 
   7   5 -10       10.31       18.46     13.24 o 
   8   5 -10       18.42        5.65     12.00 o 
   9   5 -10        0.51        6.45     13.28 o 
  10   5 -10       16.32       22.52     14.79 o 
  11   5 -10        3.55       -2.41     12.47 o 
   0   6 -10       43.14       24.78     13.03 o 
   1   6 -10        4.21        3.73      6.81 o 
   2   6 -10       20.78       26.19      8.87 o 
   3   6 -10       28.57       14.96     19.33 o 
   4   6 -10        0.85       -4.18      7.11 o 
   5   6 -10        0.66        2.88      7.56 o 
   6   6 -10        1.40       10.79      8.34 o 
   7   6 -10       24.18       36.65     16.17 o 
   8   6 -10        1.76        0.83     13.37 o 
   9   6 -10       14.37        9.70     14.08 o 
  10   6 -10        8.00       -3.74     13.18 o 
   0   7 -10       33.02       22.37     13.36 o 
   1   7 -10        2.47       -2.36      7.63 o 
   2   7 -10        0.44      -10.34     14.69 o 
   3   7 -10        6.43       12.28      9.46 o 
   4   7 -10       32.98       29.71     10.18 o 
   5   7 -10        6.08        3.91      8.54 o 
   6   7 -10       36.81       41.21     10.87 o 
   7   7 -10        1.85       29.64     15.78 o 
   8   7 -10        5.04       17.57     15.99 o 
   0   8 -10       12.93       30.39     15.56 o 
   1   8 -10        5.78        4.80      9.11 o 
   2   8 -10        2.61       -1.97      8.71 o 
   3   8 -10        0.90       11.68      8.92 o 
   4   8 -10        7.35        1.84      8.75 o 
   5   8 -10        2.61        7.57      9.61 o 
   6   8 -10        1.70        0.28     13.14 o 
   0   9 -10        4.72       23.53     15.77 o 
   1   9 -10        1.52       -2.38      8.75 o 
   2   9 -10        1.44       -0.23      9.34 o 
   2   0  -9      619.60      592.00     19.65 o 
   4   0  -9        5.18        3.87      5.35 o 
   6   0  -9      116.08      130.18     16.73 o 
   8   0  -9      252.86      199.79     20.28 o 
  10   0  -9        7.35        4.21     10.97 o 
  12   0  -9       66.69      104.95     18.62 o 
   1   1  -9      157.50      165.49      8.14 o 
   2   1  -9      194.11      190.97      8.64 o 
   3   1  -9       31.16       21.23      5.43 o 
   4   1  -9      174.02      171.54     17.15 o 
   5   1  -9      209.29      191.75     10.17 o 
   6   1  -9       39.71       46.09      7.24 o 
   7   1  -9       76.23       63.81      7.32 o 
   8   1  -9       48.27       55.40     10.15 o 
   9   1  -9      151.16      178.73     14.23 o 
  10   1  -9       19.91       35.39     17.31 o 
  11   1  -9       12.60        7.33      8.82 o 
  12   1  -9        1.37       -6.17      8.21 o 
  13   1  -9       49.20       64.58     17.20 o 
   1   2  -9       93.07       86.80      7.78 o 
   2   2  -9      179.49      177.70     11.31 o 
   3   2  -9      311.09      294.65     12.27 o 
   4   2  -9      312.53      291.66     12.39 o 
   5   2  -9      107.50      116.57     11.85 o 
   6   2  -9      174.01      166.61      9.71 o 
   7   2  -9       29.76       34.96      6.16 o 
   8   2  -9       72.79       75.87     11.26 o 
   9   2  -9      137.75      165.52     21.31 o 
  10   2  -9       72.26       83.83     17.42 o 
  11   2  -9        6.96        0.36     10.69 o 
  12   2  -9       42.78       47.80     15.13 o 
  13   2  -9       31.24       26.11     15.19 o 
   1   3  -9      275.76      257.73     14.17 o 
   2   3  -9      164.91      177.77     12.35 o 
   3   3  -9      174.55      181.22     13.23 o 
   4   3  -9       43.95       38.45      7.78 o 
   5   3  -9      191.05      190.24     12.54 o 
   6   3  -9       53.27       44.53      7.94 o 
   7   3  -9       28.20       34.65      7.43 o 
   8   3  -9       55.44       74.31     15.75 o 
   9   3  -9       81.63      110.34     18.73 o 
  10   3  -9       25.45       31.97     14.28 o 
  11   3  -9        5.66        7.21     12.62 o 
  12   3  -9        1.59        6.36     12.63 o 
  13   3  -9        0.27       10.20     14.58 o 
   1   4  -9      357.75      361.81     17.18 o 
   2   4  -9       30.55       30.39      7.59 o 
   3   4  -9       57.88       51.64      8.96 o 
   4   4  -9       72.43       69.14     11.60 o 
   5   4  -9       63.97       61.94     10.44 o 
   6   4  -9      111.83      113.20     10.66 o 
   7   4  -9       29.23       44.46      8.12 o 
   8   4  -9        3.84       -9.85     10.37 o 
   9   4  -9       79.16       60.47     16.48 o 
  10   4  -9       31.56       27.12     14.61 o 
  11   4  -9        5.34        7.02     13.17 o 
  12   4  -9        4.17       16.37     13.63 o 
   1   5  -9       70.34       59.67      9.83 o 
   2   5  -9       37.45       33.01      8.35 o 
   3   5  -9       80.84       73.58     10.18 o 
   4   5  -9       46.33       43.06      9.04 o 
   5   5  -9       71.47       74.95     16.72 o 
   6   5  -9       35.27       30.14      8.34 o 
   7   5  -9        7.77        1.27     11.14 o 
   8   5  -9        4.10       13.51     12.25 o 
   9   5  -9       10.01       12.80     13.58 o 
  10   5  -9       40.47       56.51     16.68 o 
  11   5  -9        1.15       18.51     14.72 o 
  12   5  -9        0.40        7.40     13.76 o 
   1   6  -9       40.70       52.18     12.23 o 
   2   6  -9        3.60       -5.95      5.95 o 
   3   6  -9       38.30       38.98      8.87 o 
   4   6  -9       48.78       61.64     10.59 o 
   5   6  -9      154.17      146.76     13.75 o 
   6   6  -9        4.86        0.68     10.16 o 
   7   6  -9       10.93       14.91     13.32 o 
   8   6  -9        1.49      -10.54     11.08 o 
   9   6  -9        5.97        2.48     12.92 o 
  10   6  -9        0.36        1.17     13.62 o 
  11   6  -9        4.95       16.22     14.82 o 
   1   7  -9       12.26        4.27      7.74 o 
   2   7  -9        0.52       -4.35      6.33 o 
   3   7  -9        6.43        4.54     12.67 o 
   4   7  -9       13.40       20.92      8.99 o 
   5   7  -9       11.69        6.15     17.67 o 
   6   7  -9        4.66        0.32      8.13 o 
   7   7  -9        4.68        0.14     12.88 o 
   8   7  -9        2.72      -11.76     11.76 o 
   9   7  -9        8.09       -3.16     12.16 o 
   1   8  -9        0.32        6.96     24.58 o 
   2   8  -9        6.58        7.64      8.91 o 
   3   8  -9        8.25        3.23      8.23 o 
   4   8  -9        1.54       -6.94      7.99 o 
   5   8  -9       30.00       34.85     10.74 o 
   6   8  -9        7.55        9.70      9.28 o 
   7   8  -9        0.43        4.38     14.08 o 
   1   9  -9       10.21        2.05     11.08 o 
   2   9  -9        8.96        1.36      9.54 o 
   3   9  -9        2.36       -7.76      8.26 o 
   4   9  -9        4.24       -1.49      9.35 o 
   0   0  -8      557.83      550.07     25.51 o 
   2   0  -8      774.99      785.77     21.68 o 
   4   0  -8       11.12       11.14      7.60 o 
   6   0  -8      219.43      202.04     18.35 o 
   8   0  -8      151.41      169.79     18.09 o 
  10   0  -8      295.42      316.47     24.77 o 
  12   0  -8       19.70       18.24     10.72 o 
  14   0  -8       15.01        3.40     12.62 o 
   0   1  -8     1160.91     1130.09     60.19 o 
   1   1  -8      339.78      352.20     11.44 o 
   2   1  -8      243.24      256.63     11.60 o 
   3   1  -8      185.34      186.79      9.22 o 
   4   1  -8       14.08       19.36      4.80 o 
   5   1  -8      173.61      170.45     10.55 o 
   6   1  -8       63.25       50.03      6.14 o 
   7   1  -8      264.55      325.64     18.29 o 
   8   1  -8       76.65       84.82     10.60 o 
   9   1  -8       56.75       57.51     12.95 o 
  10   1  -8       35.02       40.71      6.43 o 
  11   1  -8       85.78      108.68      8.91 o 
  12   1  -8       12.73        7.32      6.65 o 
  13   1  -8       13.38       16.20      8.08 o 
  14   1  -8       11.64       -0.70      8.93 o 
   0   2  -8      343.48      355.07     21.00 o 
   1   2  -8      193.40      207.27     11.46 o 
   2   2  -8      199.16      190.60     18.61 o 
   3   2  -8      232.27      243.68     10.36 o 
   4   2  -8      481.92      480.37     14.25 o 
   5   2  -8       90.81      103.83      7.72 o 
   6   2  -8      243.15      253.03     10.76 o 
   7   2  -8       67.71       63.78     10.06 o 
   8   2  -8       37.50       39.75      8.45 o 
   9   2  -8       41.46       24.49     12.25 o 
  10   2  -8       78.84       83.04      9.37 o 
  11   2  -8       69.93       79.30     12.48 o 
  12   2  -8        9.76        8.74      8.10 o 
  13   2  -8        3.70        0.44      6.60 o 
  14   2  -8       12.01        7.40      9.20 o 
   0   3  -8      716.36      714.62     30.98 o 
   1   3  -8      253.52      237.84     13.24 o 
   2   3  -8       67.45       60.42      8.14 o 
   3   3  -8      280.54      303.73     15.53 o 
   4   3  -8      308.62      308.31     14.44 o 
   5   3  -8      122.54      143.10     10.54 o 
   6   3  -8      142.18      140.27     10.36 o 
   7   3  -8      367.45      393.27     15.70 o 
   8   3  -8      161.93      148.15     18.95 o 
   9   3  -8       72.77       60.99     15.02 o 
  10   3  -8       31.07       26.47     15.40 o 
  11   3  -8       38.31       41.83      9.17 o 
  12   3  -8       22.47       24.32     15.71 o 
  13   3  -8        2.87       -1.76     13.40 o 
  14   3  -8       18.37       16.98     14.08 o 
   0   4  -8      298.21      289.54     21.31 o 
   1   4  -8       30.84       41.12      7.75 o 
   2   4  -8      110.79      100.81      9.84 o 
   3   4  -8        5.75       -4.73      4.96 o 
   4   4  -8      531.43      474.85     18.65 o 
   5   4  -8      279.72      267.39     14.20 o 
   6   4  -8      109.71      102.96      6.23 o 
   7   4  -8       19.88       28.62      5.07 o 
   8   4  -8       47.91       39.82     14.39 o 
   9   4  -8       33.18       23.50     12.97 o 
  10   4  -8       18.38       17.22     20.71 o 
  11   4  -8        9.83       24.17      8.80 o 
  12   4  -8        3.79       -1.52      8.45 o 
  13   4  -8        2.25       -4.41      8.86 o 
   0   5  -8      146.29      135.44     16.32 o 
   1   5  -8       72.16       49.91      8.68 o 
   2   5  -8       25.99       22.28      7.26 o 
   3   5  -8        4.93        4.91      5.60 o 
   4   5  -8      154.47      149.81     17.16 o 
   5   5  -8       23.44       29.91      5.08 o 
   6   5  -8      117.47       95.56     10.18 o 
   7   5  -8        3.78       -5.61      5.61 o 
   8   5  -8       82.80       77.17     16.68 o 
   9   5  -8       11.65       19.07     12.51 o 
  10   5  -8        7.10        2.06     11.39 o 
  11   5  -8       20.51       16.00     13.80 o 
  12   5  -8        6.65       13.06     14.87 o 
   0   6  -8      153.67      123.17     17.10 o 
   1   6  -8        0.22        0.71      6.29 o 
   2   6  -8       20.90       21.72      5.93 o 
   3   6  -8        2.12        8.10      4.48 o 
   4   6  -8       52.58       41.42      8.89 o 
   5   6  -8       24.64       25.06      8.33 o 
   6   6  -8       32.27       46.65      9.33 o 
   7   6  -8       23.54       34.00      8.94 o 
   8   6  -8       10.02        3.11     11.46 o 
   9   6  -8        5.74       -5.35     11.64 o 
  10   6  -8        5.02      -10.15     11.19 o 
  11   6  -8        9.09       -3.65     12.22 o 
   0   7  -8      196.99      181.46     10.57 o 
   1   7  -8       12.55        1.56      4.92 o 
   2   7  -8        0.61       -4.26      8.29 o 
   3   7  -8       25.13       32.10     12.66 o 
   4   7  -8        3.02       10.49      7.62 o 
   5   7  -8       24.75       19.40     10.79 o 
   6   7  -8       56.07       83.76     11.58 o 
   7   7  -8       14.01       16.01     12.37 o 
   8   7  -8        9.10      -10.02     10.75 o 
   9   7  -8        0.14      -11.65     11.65 o 
  10   7  -8        5.93        7.76     14.50 o 
   1   8  -8        2.72        1.62      5.21 o 
   2   8  -8        4.25        6.51      6.81 o 
   3   8  -8       10.06       18.19      6.48 o 
   4   8  -8        7.61       -4.57      8.05 o 
   5   8  -8        6.02        6.47      8.40 o 
   6   8  -8        1.35       -0.89      7.86 o 
   7   8  -8       18.51        0.07     12.44 o 
   8   8  -8        2.71        0.80     14.05 o 
   0   9  -8        1.02       -0.34      8.74 o 
   1   9  -8        7.30        5.57      6.38 o 
   2   9  -8        1.56       -6.04      8.21 o 
   3   9  -8        5.58       -2.28      7.88 o 
   4   9  -8        0.98        5.98     14.60 o 
   5   9  -8        1.32       -0.45      9.33 o 
   6   9  -8        4.38       -3.59     12.51 o 
   2   0  -7     1380.70     1410.61     29.10 o 
   4   0  -7        9.15        5.80      6.10 o 
   6   0  -7      141.35      147.34     14.96 o 
   8   0  -7      281.92      246.47     14.45 o 
  10   0  -7        8.31        5.49      6.92 o 
  12   0  -7      162.69      178.26     14.87 o 
  14   0  -7       76.37       75.71     17.86 o 
   1   1  -7      679.36      768.21     15.47 o 
   2   1  -7        6.19       11.44      3.51 o 
   3   1  -7       48.76       43.47      7.23 o 
   4   1  -7       12.87       15.48      4.22 o 
   5   1  -7      186.17      175.41      8.27 o 
   6   1  -7       69.47       77.77      6.15 o 
   7   1  -7        8.43        3.71     11.27 o 
   8   1  -7       34.85       33.13      5.74 o 
   9   1  -7      314.19      314.55     10.05 o 
  10   1  -7       29.74       27.64      7.59 o 
  11   1  -7       17.42       10.28      5.57 o 
  12   1  -7        7.04       -1.19      5.75 o 
  13   1  -7       13.83       19.37      7.70 o 
  14   1  -7       13.82       -2.88     10.46 o 
  15   1  -7        7.93      -11.96     15.13 o 
   1   2  -7      409.13      399.61     14.79 o 
   2   2  -7      238.22      231.98     12.00 o 
   3   2  -7      854.14      860.78     18.27 o 
   4   2  -7      139.06      117.96      7.90 o 
   5   2  -7       70.52       72.05      6.37 o 
   6   2  -7      396.77      389.27     12.11 o 
   7   2  -7       71.97       81.49      6.49 o 
   8   2  -7       59.43       55.41      4.99 o 
   9   2  -7       47.12       42.28      8.31 o 
  10   2  -7       29.30       35.06      7.04 o 
  11   2  -7       33.08       18.94      7.10 o 
  12   2  -7       63.70       76.73      9.21 o 
  13   2  -7       76.61       92.23     10.10 o 
  14   2  -7        9.54       -1.27     10.52 o 
   1   3  -7      113.09      106.34      9.01 o 
   2   3  -7      190.27      165.81     10.55 o 
   3   3  -7      137.27      129.22     12.33 o 
   4   3  -7       19.30       14.83      5.46 o 
   5   3  -7      596.55      579.37     13.14 o 
   6   3  -7       36.65       28.70      4.56 o 
   7   3  -7       91.58       99.38      9.28 o 
   8   3  -7        0.17        3.83      4.13 o 
   9   3  -7      267.06      265.50      8.94 o 
  10   3  -7      109.23      109.64      8.79 o 
  11   3  -7        1.89       -4.52      6.52 o 
  12   3  -7       28.67       23.84      7.80 o 
  13   3  -7       18.12       29.63      8.91 o 
  14   3  -7        8.54        4.87     15.20 o 
   1   4  -7      150.49      150.93     10.96 o 
   2   4  -7      104.75      114.01     16.31 o 
   3   4  -7        4.11        9.38      5.45 o 
   4   4  -7       16.09       10.81      4.01 o 
   5   4  -7      846.36      839.15     17.97 o 
   6   4  -7      201.02      211.60      9.53 o 
   7   4  -7       41.08       47.34      7.20 o 
   8   4  -7       23.16       39.01      5.94 o 
   9   4  -7      156.00      152.78      9.40 o 
  10   4  -7       21.16        7.01      6.30 o 
  11   4  -7        2.25        9.49      7.10 o 
  12   4  -7       16.47       14.83      7.64 o 
  13   4  -7       19.82        2.53     12.65 o 
   1   5  -7       52.16       53.91      4.08 o 
   2   5  -7      201.45      221.28      9.29 o 
   3   5  -7      113.07      100.96      7.17 o 
   4   5  -7      167.03      170.92      9.00 o 
   5   5  -7      433.34      415.29     17.82 o 
   6   5  -7       23.84       22.47      7.88 o 
   7   5  -7       83.85       77.33      9.23 o 
   8   5  -7       25.12       13.40     11.45 o 
   9   5  -7       43.25       45.54      9.79 o 
  10   5  -7       27.42       23.95      7.21 o 
  11   5  -7        2.58       -2.01      6.92 o 
  12   5  -7        1.77       -1.13      8.52 o 
  13   5  -7       13.17        9.97      8.47 o 
   1   6  -7       30.02       28.28      5.38 o 
   2   6  -7       57.41       50.25      5.72 o 
   3   6  -7       71.92       69.93      6.11 o 
   4   6  -7       19.90       12.89      4.17 o 
   5   6  -7      261.89      255.51     16.42 o 
   6   6  -7       32.05       29.75      5.36 o 
   7   6  -7       19.87       20.86      5.03 o 
   8   6  -7       31.57        1.69     10.04 o 
   9   6  -7       14.08       33.16     13.95 o 
  10   6  -7        6.69        1.35     14.14 o 
  11   6  -7        6.05       -6.89      6.89 o 
  12   6  -7        8.97        1.07     13.26 o 
   1   7  -7       54.55       47.59      9.69 o 
   2   7  -7       22.71       34.78      9.19 o 
   3   7  -7       22.16       26.06      8.48 o 
   4   7  -7       58.82       41.37      9.22 o 
   5   7  -7       18.37       14.71      8.03 o 
   6   7  -7       44.54       41.51      6.60 o 
   7   7  -7       11.04       12.12      5.77 o 
   8   7  -7       22.22       22.45      7.18 o 
   9   7  -7        0.94        4.24     10.79 o 
  10   7  -7        2.79        1.24     13.48 o 
  11   7  -7        7.70       -3.34     13.94 o 
   1   8  -7       57.56       57.81     11.91 o 
   2   8  -7       20.77       22.18      9.71 o 
   3   8  -7        0.07       -7.64      7.66 o 
   4   8  -7        2.97       -1.07      8.26 o 
   5   8  -7        0.88        2.53      8.57 o 
   6   8  -7        3.43       13.73      8.98 o 
   7   8  -7       11.21        2.05      7.11 o 
   8   8  -7       10.10       12.93      7.83 o 
   9   8  -7        8.42       10.74      7.79 o 
   1   9  -7        1.89       14.65     10.72 o 
   2   9  -7       13.58       12.92     10.33 o 
   3   9  -7        0.01       -8.75      8.83 o 
   4   9  -7        3.08        1.87      9.91 o 
   5   9  -7       18.39       14.78     10.31 o 
   6   9  -7        5.09        1.50     10.04 o 
   7   9  -7        3.75        1.54      7.78 o 
   2  10  -7        8.06       -5.50     10.98 o 
   0   0  -6     3975.29     3886.42     83.42 o 
   2   0  -6     2596.58     2457.67     41.06 o 
   4   0  -6      638.01      609.62     16.11 o 
   6   0  -6      228.35      227.53     10.00 o 
   8   0  -6      321.89      321.14     14.13 o 
  10   0  -6      309.66      343.48     16.25 o 
  12   0  -6       25.39       24.69      8.81 o 
  14   0  -6       17.75        9.40     15.82 o 
   0   1  -6     3045.29     3063.70     49.22 o 
   1   1  -6     2455.85     2486.62     29.57 o 
   2   1  -6      118.16      108.42      5.46 o 
   3   1  -6      446.24      466.72     11.94 o 
   4   1  -6      470.72      452.14     11.67 o 
   5   1  -6       64.64       63.84      6.43 o 
   6   1  -6      239.70      256.24      8.63 o 
   7   1  -6      193.45      207.71      7.87 o 
   8   1  -6       13.72        9.43      4.63 o 
   9   1  -6       16.09       21.46      5.22 o 
  10   1  -6      127.72      139.33      8.23 o 
  11   1  -6      142.61      154.69      8.92 o 
  12   1  -6       10.85        3.78      5.70 o 
  13   1  -6       13.23       10.41      7.59 o 
  14   1  -6        9.72       16.24     11.55 o 
  15   1  -6       92.41       93.22     15.27 o 
   0   2  -6      197.50      193.25     14.63 o 
   1   2  -6      193.13      190.84     10.18 o 
   2   2  -6      267.19      271.76     11.37 o 
   3   2  -6      169.88      180.66      7.94 o 
   4   2  -6      652.86      611.96     14.27 o 
   5   2  -6       23.21       22.76      3.68 o 
   6   2  -6      102.31      111.42      4.96 o 
   7   2  -6      338.46      339.73      7.28 o 
   8   2  -6       78.98       78.64     10.87 o 
   9   2  -6        4.58        3.79      5.67 o 
  10   2  -6       79.55       83.27      8.70 o 
  11   2  -6      102.31      107.77     11.88 o 
  12   2  -6       25.89       29.39      8.25 o 
  13   2  -6        8.88       -6.75      6.75 o 
  14   2  -6       29.06        9.44     11.77 o 
  15   2  -6        5.96      -12.27     12.27 o 
   0   3  -6     1193.39     1145.83     36.91 o 
   1   3  -6      148.11      157.45      9.60 o 
   2   3  -6        0.78        0.58      4.14 o 
   3   3  -6      118.70      108.29      7.57 o 
   4   3  -6      621.97      631.90     13.84 o 
   5   3  -6      232.50      245.68      8.94 o 
   6   3  -6      268.62      265.48      6.68 o 
   7   3  -6      296.13      301.67      7.73 o 
   8   3  -6      208.80      206.53     11.62 o 
   9   3  -6       71.99       80.66      6.86 o 
  10   3  -6       60.47       56.99      5.57 o 
  11   3  -6        3.65        1.82      6.86 o 
  12   3  -6       13.57       19.29      7.90 o 
  13   3  -6        2.39       -0.67     11.81 o 
  14   3  -6       21.13       12.85     12.56 o 
   0   4  -6      245.54      245.38      7.57 o 
   1   4  -6       89.65       88.95      4.66 o 
   2   4  -6      125.35      131.96      4.91 o 
   3   4  -6      489.77      474.14      9.52 o 
   4   4  -6      224.64      218.17      6.67 o 
   5   4  -6      119.00      135.24     11.14 o 
   6   4  -6      365.07      346.47      7.86 o 
   7   4  -6       86.32       82.42      4.03 o 
   8   4  -6      131.40      126.56      5.28 o 
   9   4  -6       12.52        7.51      4.57 o 
  10   4  -6       24.04       19.22      5.31 o 
  11   4  -6       80.46       93.98      7.48 o 
  12   4  -6       19.66       18.58      5.93 o 
  13   4  -6        0.11       -5.17      5.34 o 
  14   4  -6       31.19       34.27     13.63 o 
   0   5  -6       72.48       69.01      8.78 o 
   1   5  -6      240.47      227.40      7.97 o 
   2   5  -6      119.81      115.72      9.51 o 
   3   5  -6       14.00        9.83      4.42 o 
   4   5  -6      195.03      215.50      9.72 o 
   5   5  -6       95.94       96.39      7.47 o 
   6   5  -6      748.98      726.23     11.92 o 
   7   5  -6       69.11       73.48      5.57 o 
   8   5  -6      387.90      399.89     10.54 o 
   9   5  -6       34.27       27.40      9.05 o 
  10   5  -6        7.19       -2.67      5.14 o 
  11   5  -6       12.83        8.39      5.57 o 
  12   5  -6        8.23       11.84      6.10 o 
  13   5  -6        4.04        4.68      6.13 o 
   0   6  -6       10.23       18.57      7.03 o 
   1   6  -6       21.31       14.76      5.62 o 
   2   6  -6        0.81       -3.52      6.82 o 
   3   6  -6      175.35      144.78     13.76 o 
   4   6  -6      133.87      111.09     12.44 o 
   5   6  -6       81.75       96.43      7.73 o 
   6   6  -6       50.23       33.23      7.90 o 
   7   6  -6        9.09       -1.50      5.39 o 
   8   6  -6        8.57        1.33      5.28 o 
   9   6  -6       21.07       19.85      6.22 o 
  10   6  -6        8.12       -1.48      6.01 o 
  11   6  -6       28.97       22.85     11.99 o 
  12   6  -6        1.69       -1.07      6.40 o 
   2   7  -6        4.48        4.25      8.37 o 
   3   7  -6       15.83        6.52      8.79 o 
   4   7  -6       14.89        2.17      8.16 o 
   5   7  -6        7.99       19.78      9.33 o 
   6   7  -6       56.90       48.52     12.91 o 
   7   7  -6       17.03       12.18      8.11 o 
   8   7  -6       33.84       30.03      7.56 o 
   9   7  -6        5.34       -1.36      8.56 o 
  10   7  -6       24.77       24.54      7.37 o 
  11   7  -6        5.63       -0.69     17.07 o 
   2   8  -6       14.77        4.29      9.51 o 
   3   8  -6       15.18       -3.21      9.25 o 
   4   8  -6        3.56        3.19      9.41 o 
   5   8  -6       58.85       63.95     13.44 o 
   6   8  -6        9.43        8.21      8.12 o 
   7   8  -6       36.28       31.67      9.42 o 
   8   8  -6        1.23      -10.09     17.48 o 
   9   8  -6        8.43       -2.24     10.96 o 
  10   8  -6        0.70      -10.75     10.75 o 
   2   9  -6        5.04       -9.36      9.36 o 
   3   9  -6       14.24        7.84     10.72 o 
   4   9  -6       10.53        9.07     11.14 o 
   5   9  -6       11.94        6.41     10.81 o 
   6   9  -6       10.63        8.10     10.69 o 
   7   9  -6        0.80       -7.54      9.92 o 
   8   9  -6        8.30       13.28     11.82 o 
   2  10  -6        1.88        8.39     12.52 o 
   3  10  -6        4.77        1.55     11.49 o 
   4  10  -6       28.20       21.99     13.92 o 
   2   0  -5     3414.25     3563.91     53.13 o 
   4   0  -5     1363.61     1512.40     27.18 o 
   6   0  -5        6.01        4.83      4.97 o 
   8   0  -5      101.40      108.27      9.54 o 
  10   0  -5        0.33        2.51      4.04 o 
  12   0  -5      342.41      352.61     14.83 o 
  14   0  -5       98.11      132.51     11.41 o 
   1   1  -5      670.89      698.96     12.01 o 
   2   1  -5      669.96      667.30     13.53 o 
   3   1  -5      227.04      233.17     13.00 o 
   4   1  -5      175.36      166.63     12.13 o 
   5   1  -5      128.42      126.19      4.58 o 
   6   1  -5       41.59       37.51      3.39 o 
   7   1  -5       37.88       37.73      4.89 o 
   8   1  -5       62.09       64.42      6.81 o 
   9   1  -5      403.33      407.99      8.40 o 
  10   1  -5       68.30       72.73      4.77 o 
  11   1  -5       32.56       35.65      4.78 o 
  12   1  -5       10.05       14.11      4.32 o 
  13   1  -5       34.28       38.99      5.76 o 
  14   1  -5       18.44        9.61      7.37 o 
  15   1  -5       22.96       26.85     13.19 o 
   1   2  -5     2985.33     3142.97     49.69 o 
   2   2  -5      218.38      218.84     10.01 o 
   3   2  -5      599.09      569.34     11.35 o 
   4   2  -5       39.46       34.17      3.33 o 
   5   2  -5       61.28       80.25      4.22 o 
   6   2  -5      267.52      251.35      5.94 o 
   7   2  -5       88.56       93.07      3.62 o 
   8   2  -5      121.19      110.23      5.18 o 
   9   2  -5      104.24      112.88      6.07 o 
  10   2  -5       70.31       84.06      6.75 o 
  11   2  -5       49.59       38.42      5.89 o 
  12   2  -5       75.06       80.11      7.67 o 
  13   2  -5       38.00       42.41      8.79 o 
  14   2  -5       24.77       30.57      7.92 o 
  15   2  -5        3.49       -6.21      7.29 o 
   1   3  -5      478.60      459.85      8.88 o 
   2   3  -5      651.44      622.06     11.15 o 
   3   3  -5      456.81      475.92     14.75 o 
   4   3  -5       27.39       32.47      2.49 o 
   5   3  -5      383.73      377.04      8.42 o 
   6   3  -5      130.58      135.62      4.36 o 
   7   3  -5        8.78        8.70      2.70 o 
   8   3  -5      224.60      230.88      6.36 o 
   9   3  -5      282.46      279.34     10.67 o 
  10   3  -5       99.51      100.97      7.65 o 
  11   3  -5       37.48       39.86      6.63 o 
  12   3  -5       16.22       13.46      5.97 o 
  13   3  -5       17.05       18.60      6.55 o 
  14   3  -5       13.11       15.08      8.26 o 
  15   3  -5       21.62       14.37      8.24 o 
   1   4  -5      334.25      352.70      9.25 o 
   2   4  -5      427.51      415.59      8.90 o 
   3   4  -5       98.79      107.87      7.17 o 
   4   4  -5        2.16        5.47      2.93 o 
   5   4  -5     1334.00     1344.39     16.21 o 
   6   4  -5      355.90      359.87      7.23 o 
   7   4  -5       69.49       75.25      4.50 o 
   8   4  -5       80.14       65.12      5.18 o 
   9   4  -5      492.04      484.92     14.05 o 
  10   4  -5       15.76       10.76      5.69 o 
  11   4  -5        1.90       -4.99      5.13 o 
  12   4  -5        3.63       -8.68      8.68 o 
  13   4  -5        5.46       -0.32      6.22 o 
  14   4  -5       13.30        8.83     11.47 o 
   1   5  -5      170.29      194.13     14.21 o 
   2   5  -5      248.25      232.53     14.43 o 
   3   5  -5      161.17      158.03      6.86 o 
   4   5  -5       39.42       40.95      5.20 o 
   5   5  -5      391.85      366.88     10.87 o 
   6   5  -5      217.12      210.04      9.33 o 
   7   5  -5       30.49       33.96      7.09 o 
   8   5  -5       85.36       89.29      6.35 o 
   9   5  -5       74.02       84.53      8.04 o 
  10   5  -5       36.55       36.10      6.88 o 
  11   5  -5        6.91        2.08      6.60 o 
  12   5  -5       16.20       22.37      8.40 o 
  13   5  -5       11.32        5.90      7.71 o 
  14   5  -5        7.48        7.15      8.87 o 
   1   6  -5       12.21        8.67      4.83 o 
   2   6  -5       19.95       23.72      7.86 o 
   3   6  -5      178.97      181.06      9.32 o 
   4   6  -5      109.11      111.15      9.16 o 
   5   6  -5      814.86      779.12     23.28 o 
   6   6  -5      107.03      105.08      9.30 o 
   7   6  -5       23.44       22.64      7.69 o 
   8   6  -5       36.69       26.41      9.87 o 
   9   6  -5       72.94       79.39      8.33 o 
  10   6  -5        0.33       -0.81      5.98 o 
  11   6  -5        2.28        1.68      8.64 o 
  12   6  -5        0.76       -3.39      6.46 o 
  13   6  -5       29.08       23.27      8.15 o 
   1   7  -5       75.27       51.97      6.80 o 
   2   7  -5      130.57      114.90     10.54 o 
   3   7  -5       23.23       13.84      8.35 o 
   4   7  -5       21.99       42.12      9.16 o 
   5   7  -5       12.90       14.55      8.04 o 
   6   7  -5       36.91       40.83      9.59 o 
   7   7  -5        5.98        2.30      8.43 o 
   8   7  -5       23.96       26.86     10.87 o 
   9   7  -5       23.68       26.61      9.70 o 
  10   7  -5       14.02        7.35      6.90 o 
  11   7  -5        5.72        2.11      6.90 o 
  12   7  -5       10.65        8.21      8.71 o 
   1   8  -5      105.46      108.79     16.07 o 
   2   8  -5       36.24       56.97     15.89 o 
   3   8  -5        7.64       -5.01      8.13 o 
   4   8  -5       20.01       17.75      9.09 o 
   5   8  -5       61.12       46.18     12.11 o 
   6   8  -5       10.66       -2.65      8.49 o 
   7   8  -5        5.86       -2.80      8.88 o 
   8   8  -5        9.25        7.10      9.57 o 
   9   8  -5       27.24       44.60     17.24 o 
  10   8  -5        8.81        7.26     11.64 o 
   1   9  -5        8.73        3.07     14.39 o 
   2   9  -5       28.45       11.13     15.52 o 
   3   9  -5        7.05       -0.91     15.99 o 
   4   9  -5        4.10       -6.12      8.42 o 
   5   9  -5        5.62       14.68     10.37 o 
   6   9  -5        6.41       -0.19     13.46 o 
   7   9  -5        4.48      -11.45     11.45 o 
   8   9  -5        3.30       -0.16     22.06 o 
   1  10  -5        8.54       -7.44     14.31 o 
   2  10  -5       13.77       12.56     16.35 o 
   3  10  -5        6.37       11.57     10.45 o 
   4  10  -5       10.89       -3.34     12.99 o 
   5  10  -5       23.38       15.22     11.48 o 
   0   0  -4     3743.66     3401.79     69.77 o 
   2   0  -4       47.18       42.18      6.25 o 
   4   0  -4     1098.74     1127.48     21.66 o 
   6   0  -4      182.13      180.33      5.30 o 
   8   0  -4      969.90     1019.65     15.06 o 
  10   0  -4      280.21      276.58      9.94 o 
  12   0  -4       90.84      109.02      8.63 o 
  14   0  -4       36.90       28.07     12.80 o 
  16   0  -4       13.43       28.55     20.12 o 
   0   1  -4     2665.16     2609.11     40.04 o 
   1   1  -4     1729.21     1591.60     19.37 o 
   2   1  -4      313.42      347.46      8.84 o 
   3   1  -4      435.04      451.01      7.12 o 
   4   1  -4      450.64      488.81      7.18 o 
   5   1  -4     1918.02     1976.79     17.41 o 
   6   1  -4       12.77       12.96      3.32 o 
   7   1  -4        5.10        4.23      2.20 o 
   8   1  -4      131.13      138.72      4.50 o 
   9   1  -4       50.73       61.33      3.89 o 
  10   1  -4      352.25      355.89     11.53 o 
  11   1  -4      195.32      216.41      9.10 o 
  12   1  -4       10.28        5.96      4.74 o 
  13   1  -4        5.51        8.40      6.62 o 
  14   1  -4        0.84       -2.07      5.93 o 
  15   1  -4       63.45       64.86      8.40 o 
  16   1  -4       14.98        5.92      8.98 o 
   0   2  -4     3179.22     3055.29     67.54 o 
   1   2  -4      202.90      205.79      5.99 o 
   2   2  -4      856.73      917.16     15.13 o 
   3   2  -4      474.93      484.44      5.91 o 
   4   2  -4     2197.99     2138.92     18.81 o 
   5   2  -4      317.67      329.76      6.54 o 
   6   2  -4      260.44      255.90      5.54 o 
   7   2  -4       31.13       35.95      3.18 o 
   8   2  -4      138.78      150.87      5.16 o 
   9   2  -4      230.71      221.47     14.83 o 
  10   2  -4       63.15       70.00      7.00 o 
  11   2  -4      173.56      170.95      9.89 o 
  12   2  -4       70.02       72.27     10.30 o 
  13   2  -4        1.17       -2.64      5.69 o 
  14   2  -4       50.63       51.71      7.81 o 
  15   2  -4       24.93       27.25      7.48 o 
   0   3  -4     1627.53     1657.14     41.30 o 
   1   3  -4      815.00      798.82     16.51 o 
   2   3  -4      282.33      283.35     12.58 o 
   3   3  -4      501.62      469.42      9.27 o 
   4   3  -4       67.41       79.85      4.52 o 
   5   3  -4      282.46      300.44      7.08 o 
   6   3  -4      536.58      511.66      8.00 o 
   7   3  -4      326.40      321.31      6.38 o 
   8   3  -4      249.30      240.21      5.97 o 
   9   3  -4      315.73      327.96      9.13 o 
  10   3  -4      308.90      310.27     10.03 o 
  11   3  -4       50.22       56.10      7.63 o 
  12   3  -4        2.37        7.70      5.25 o 
  13   3  -4        8.25       11.44      5.51 o 
  14   3  -4       13.24       16.74      6.63 o 
  15   3  -4       44.15       56.00      9.98 o 
   0   4  -4      603.69      625.74     14.29 o 
   1   4  -4      132.80      125.99      8.80 o 
   2   4  -4      493.07      472.18      8.79 o 
   3   4  -4      606.17      578.05     10.32 o 
   4   4  -4      566.36      550.42     11.87 o 
   5   4  -4      143.08      147.66      5.17 o 
   6   4  -4       23.02       22.38      4.11 o 
   7   4  -4      328.40      314.53      9.05 o 
   8   4  -4      120.06      120.86      5.30 o 
   9   4  -4       20.46       12.92      4.74 o 
  10   4  -4       50.68       56.89      6.12 o 
  11   4  -4       25.83       25.53      6.92 o 
  12   4  -4       14.38       19.14      5.74 o 
  13   4  -4        1.10        3.12      5.45 o 
  14   4  -4       23.56       30.00     13.69 o 
  15   4  -4       24.19       45.56     16.96 o 
   0   5  -4      601.16      613.64     16.59 o 
   1   5  -4       70.03       74.84      4.66 o 
   2   5  -4      324.84      309.70      9.14 o 
   3   5  -4       77.87       81.59      4.68 o 
   4   5  -4      685.85      650.20      9.68 o 
   5   5  -4       26.48       22.80      3.98 o 
   6   5  -4      288.49      295.85      8.79 o 
   7   5  -4       66.14       71.54      6.30 o 
   8   5  -4      155.20      156.09     10.01 o 
   9   5  -4        0.27       -2.57      6.45 o 
  10   5  -4       24.14       28.07      6.29 o 
  11   5  -4       12.27       15.19      6.10 o 
  12   5  -4        3.53        7.55      9.01 o 
  13   5  -4        1.85       -0.27      9.99 o 
  14   5  -4       32.30       58.33     12.86 o 
   0   6  -4      339.73      317.31     12.57 o 
   1   6  -4      142.76      148.22      6.58 o 
   2   6  -4       32.36       27.79      4.90 o 
   3   6  -4      218.82      211.82      9.91 o 
   4   6  -4       14.32        6.08      8.78 o 
   5   6  -4      203.19      196.61      8.77 o 
   6   6  -4       50.84       55.97      7.58 o 
   7   6  -4      141.21      157.35     10.01 o 
   8   6  -4       23.76       31.64      6.79 o 
   9   6  -4       12.20       20.36      7.42 o 
  10   6  -4        8.37       14.62      5.70 o 
  11   6  -4       49.86       84.08      9.96 o 
  12   6  -4        2.29        3.03      5.66 o 
  13   6  -4       10.40       29.26      9.31 o 
   0   7  -4      219.96      248.48     21.41 o 
   1   7  -4        9.99       -0.42     10.55 o 
   2   7  -4       31.10       31.82     12.51 o 
   3   7  -4       75.57       62.40     14.27 o 
   4   7  -4      326.71      310.16     13.86 o 
   5   7  -4       67.40       70.82     20.34 o 
   6   7  -4      129.36      148.29     13.11 o 
   7   7  -4        4.18       11.72      6.36 o 
   8   7  -4       30.44       23.26     13.12 o 
   9   7  -4       17.74       28.50      9.23 o 
  10   7  -4       32.50       62.85     14.79 o 
  11   7  -4        5.64       -0.12      6.96 o 
  12   7  -4        0.89       -6.44      7.26 o 
   0   8  -4       10.40        6.25     14.96 o 
   1   8  -4       36.80       35.44     12.01 o 
   2   8  -4        9.08       17.68     10.98 o 
   3   8  -4       61.55       84.63     22.80 o 
   4   8  -4        5.98        1.67      7.98 o 
   5   8  -4       17.17       15.52     12.80 o 
   6   8  -4        7.27       11.22     14.26 o 
   7   8  -4       30.35       30.23     10.75 o 
   8   8  -4        0.41        4.83      9.68 o 
   9   8  -4        1.71       11.20      9.17 o 
  10   8  -4       11.41       25.91     16.08 o 
   0   9  -4       15.78       28.29     17.34 o 
   1   9  -4        5.99       29.57     12.13 o 
   2   9  -4        5.28        9.73     11.34 o 
   3   9  -4        4.52        0.23     10.87 o 
   4   9  -4       46.71       44.27      9.17 o 
   5   9  -4       17.85       11.64      9.98 o 
   6   9  -4       63.39       83.10     15.08 o 
   7   9  -4        2.38        4.10      8.40 o 
   8   9  -4        3.06       11.83     11.63 o 
   9   9  -4       10.04        9.67     13.82 o 
   0  10  -4        0.50       10.70     18.31 o 
   1  10  -4        7.30       19.52     12.85 o 
   2  10  -4        9.94       15.76     12.90 o 
   3  10  -4        2.82       28.84     13.39 o 
   4  10  -4        2.18       16.72      9.38 o 
   5  10  -4        3.63       26.25      9.30 o 
   6  10  -4        0.40       15.07     13.18 o 
   2   0  -3     7787.41     7797.64    103.45 o 
   4   0  -3      777.35      800.11     11.35 o 
   6   0  -3       91.63       86.39      6.04 o 
   8   0  -3       79.46       85.45      5.82 o 
  10   0  -3      385.82      363.85     12.79 o 
  12   0  -3       71.02       78.83     13.55 o 
  14   0  -3       89.67       98.31     35.71 o 
  16   0  -3       27.39       39.41     22.05 o 
   1   1  -3     4278.98     4245.20     48.50 o 
   2   1  -3     1816.10     1861.33     20.65 o 
   3   1  -3       69.62       76.18      2.49 o 
   4   1  -3     2110.32     2129.54     15.97 o 
   5   1  -3     1295.48     1274.08     10.53 o 
   6   1  -3       74.62       79.54      3.47 o 
   7   1  -3      523.04      515.33      9.47 o 
   8   1  -3       59.78       67.04      4.15 o 
   9   1  -3     1067.56     1093.80     19.34 o 
  10   1  -3      107.75      108.27      6.76 o 
  11   1  -3        3.08        0.67      4.24 o 
  12   1  -3       26.86       28.49      5.50 o 
  13   1  -3      213.89      213.34     11.78 o 
  14   1  -3        6.85        3.66      6.84 o 
  15   1  -3        5.04       -4.95     11.32 o 
  16   1  -3        6.98        4.42      7.82 o 
   1   2  -3      710.70      773.30     24.34 o 
   2   2  -3       19.55       11.93      1.98 o 
   3   2  -3      326.64      344.99      5.95 o 
   4   2  -3       36.43       38.25      2.81 o 
   5   2  -3      626.85      674.70      8.12 o 
   6   2  -3      443.54      434.84      6.35 o 
   7   2  -3      131.05      131.69      4.91 o 
   8   2  -3       33.49       38.83      5.97 o 
   9   2  -3      471.06      446.88     10.56 o 
  10   2  -3      548.54      526.05     12.83 o 
  11   2  -3      306.96      304.06     10.37 o 
  12   2  -3       46.38       43.07      6.76 o 
  13   2  -3       31.07       29.94      7.42 o 
  14   2  -3       30.17       32.15      7.97 o 
  15   2  -3        2.07       -1.17     12.44 o 
  16   2  -3       13.43       16.09      8.43 o 
   1   3  -3      644.77      623.19      9.02 o 
   2   3  -3     1869.15     1833.74     15.84 o 
   3   3  -3      705.00      692.97      9.02 o 
   4   3  -3      135.23      140.06      4.72 o 
   5   3  -3     1136.59     1136.54     15.58 o 
   6   3  -3      168.27      167.54      5.87 o 
   7   3  -3      151.86      152.21      5.92 o 
   8   3  -3       64.48       70.75      7.33 o 
   9   3  -3      205.51      196.72      7.55 o 
  10   3  -3       14.12       11.98      4.92 o 
  11   3  -3       90.73       85.56      7.12 o 
  12   3  -3       41.71       43.70      7.42 o 
  13   3  -3       32.05       33.39      7.74 o 
  14   3  -3        2.11        0.04     12.24 o 
  15   3  -3       30.59       20.08      8.20 o 
   1   4  -3     2195.24     2174.65     39.88 o 
   2   4  -3     1038.65     1015.49     14.39 o 
   3   4  -3      242.22      249.81      5.92 o 
   4   4  -3      125.88      133.70      4.90 o 
   5   4  -3      172.40      179.16      6.20 o 
   6   4  -3      220.29      238.76      8.00 o 
   7   4  -3      127.36      132.04      6.74 o 
   8   4  -3       97.72      100.13      7.36 o 
   9   4  -3      212.06      209.89      9.12 o 
  10   4  -3       59.83       54.13      6.29 o 
  11   4  -3       42.01       42.29      7.38 o 
  12   4  -3       21.80       21.51      6.07 o 
  13   4  -3        7.77       14.00      7.20 o 
  14   4  -3       21.73       22.91      8.82 o 
  15   4  -3       28.93       31.19      8.64 o 
   1   5  -3       56.37       41.49      5.02 o 
   2   5  -3      338.80      322.65      8.47 o 
   3   5  -3      169.30      178.14      7.14 o 
   4   5  -3      257.45      262.02      7.55 o 
   5   5  -3       62.41       63.74      5.19 o 
   6   5  -3      214.06      212.52      7.70 o 
   7   5  -3       22.37       15.34      6.14 o 
   8   5  -3       38.14       38.24      6.89 o 
   9   5  -3        2.96       -0.45      5.78 o 
  10   5  -3       76.55       69.77      7.12 o 
  11   5  -3        1.50       -1.25      5.30 o 
  12   5  -3       21.34       24.70      6.28 o 
  13   5  -3       17.78       20.64      9.27 o 
  14   5  -3        5.21        2.47     10.02 o 
   1   6  -3      270.20      286.52     14.22 o 
   2   6  -3      107.15       94.10      9.80 o 
   3   6  -3      802.60      771.71     25.59 o 
   4   6  -3       92.47       91.67      7.53 o 
   5   6  -3      607.31      538.49     15.06 o 
   6   6  -3       58.48       64.13      7.84 o 
   7   6  -3       36.72       45.91      7.45 o 
   8   6  -3        0.56        7.99      7.04 o 
   9   6  -3        6.20       14.26      6.93 o 
  10   6  -3       17.48        6.56     12.49 o 
  11   6  -3        0.72        6.33      5.97 o 
  12   6  -3        5.34        7.67      6.18 o 
  13   6  -3       15.77       13.31      8.17 o 
   1   7  -3      159.44      145.78     15.82 o 
   2   7  -3      178.97      172.97     14.88 o 
   3   7  -3      130.32      142.07     14.44 o 
   4   7  -3      133.54      140.93     14.52 o 
   5   7  -3       50.27       58.62      7.90 o 
   6   7  -3      109.23      121.88      9.66 o 
   7   7  -3        9.66       22.31      6.94 o 
   8   7  -3        7.35       15.11      7.85 o 
   9   7  -3       14.30       17.59      7.60 o 
  10   7  -3       13.21       15.72      7.62 o 
  11   7  -3        6.81        1.63      7.35 o 
  12   7  -3       21.04       23.69     13.23 o 
   1   8  -3      101.99       98.84     14.07 o 
   2   8  -3       16.29       18.69     12.10 o 
   3   8  -3      119.49      105.63     20.62 o 
   4   8  -3       18.58       19.47     14.82 o 
   5   8  -3       87.17       88.20     10.63 o 
   6   8  -3        1.54        3.23      6.59 o 
   7   8  -3        5.43        0.10      7.94 o 
   8   8  -3        3.59        1.76      7.08 o 
   9   8  -3       41.92       63.59      9.21 o 
  10   8  -3        0.86        2.40      7.70 o 
  11   8  -3        9.94       26.53      8.93 o 
   1   9  -3        4.99       18.50     12.71 o 
   2   9  -3       35.33       37.52     13.32 o 
   3   9  -3        8.71        7.50     12.36 o 
   4   9  -3       30.98       40.57     17.76 o 
   5   9  -3        8.79       12.13      8.67 o 
   6   9  -3        2.36        9.48     12.93 o 
   7   9  -3        0.36       -3.68     11.66 o 
   8   9  -3        1.69       23.32      8.68 o 
   9   9  -3        6.66       22.09      9.74 o 
   1  10  -3       17.29       59.89     14.60 o 
   2  10  -3        4.54       31.49     14.02 o 
   3  10  -3        2.06       28.26     24.19 o 
   4  10  -3        0.85       12.74     13.03 o 
   5  10  -3       19.14       44.58     18.84 o 
   6  10  -3        0.13        4.78      9.21 o 
   0   0  -2    12216.25    11939.76    221.55 o 
   2   0  -2     4578.65     4509.36     50.98 o 
   4   0  -2     1764.90     1759.60     21.43 o 
   6   0  -2      218.96      234.07      9.76 o 
   8   0  -2      792.89      770.06     14.69 o 
  10   0  -2     2349.13     2245.90     35.16 o 
  12   0  -2       41.43       34.32     10.79 o 
  14   0  -2       76.05       60.79     13.01 o 
  16   0  -2       38.71       18.81     12.87 o 
   0   1  -2     5228.27     5272.33    113.54 o 
   1   1  -2     1381.07     1447.70     22.98 o 
   2   1  -2     5942.98     5887.53     41.44 o 
   3   1  -2     1567.59     1457.28     11.66 o 
   4   1  -2      434.86      454.25      5.46 o 
   5   1  -2      121.46      124.09      3.71 o 
   6   1  -2     1021.45     1100.20     11.35 o 
   7   1  -2      347.66      330.49      9.59 o 
   8   1  -2      111.20      121.89      4.76 o 
   9   1  -2      129.57      134.19      8.07 o 
  10   1  -2      183.71      172.62      8.57 o 
  11   1  -2      586.43      583.16     13.43 o 
  12   1  -2       78.55       77.30      8.76 o 
  13   1  -2       22.88       21.65      8.01 o 
  14   1  -2        2.96       -6.35      6.82 o 
  15   1  -2       57.15       68.64     10.08 o 
  16   1  -2        0.65       -9.83      9.83 o 
   0   2  -2     3569.02     3602.17     44.20 o 
   1   2  -2     9909.78    10019.53     91.01 o 
   2   2  -2     2463.33     2429.84     21.04 o 
   3   2  -2     1330.17     1376.93     14.96 o 
   4   2  -2     1742.45     1673.90     18.06 o 
   5   2  -2      292.79      290.88      6.65 o 
   6   2  -2     1813.38     1858.58     21.28 o 
   7   2  -2      496.19      513.21      9.88 o 
   8   2  -2      504.59      494.99      9.90 o 
   9   2  -2       54.50       60.38      5.87 o 
  10   2  -2      115.13      112.64      7.27 o 
  11   2  -2       45.87       42.69      5.89 o 
  12   2  -2       62.88       64.34      8.18 o 
  13   2  -2       29.40       28.19      8.19 o 
  14   2  -2       96.44      106.67     13.55 o 
  15   2  -2       14.36       14.42      9.45 o 
  16   2  -2        7.23        7.97     12.66 o 
   0   3  -2     1312.11     1278.28     31.69 o 
   1   3  -2     2113.78     2146.67     23.12 o 
   2   3  -2      250.01      281.24      6.35 o 
   3   3  -2      635.71      626.02      9.79 o 
   4   3  -2      190.05      170.32      5.43 o 
   5   3  -2      409.73      396.81      8.84 o 
   6   3  -2      166.94      190.35      6.95 o 
   7   3  -2      287.64      278.99      8.76 o 
   8   3  -2       89.91       83.58      6.64 o 
   9   3  -2       48.63       52.93      5.82 o 
  10   3  -2      198.38      203.04      9.01 o 
  11   3  -2       44.84       45.94      6.23 o 
  12   3  -2       53.30       43.27      6.49 o 
  13   3  -2       25.07        9.80      7.56 o 
  14   3  -2       13.26        7.26      7.65 o 
  15   3  -2       26.75       27.53     10.22 o 
   0   4  -2      754.00      762.37     22.06 o 
   1   4  -2      316.56      313.23      7.38 o 
   2   4  -2       21.36       23.00      3.63 o 
   3   4  -2      422.03      405.09      9.19 o 
   4   4  -2      741.80      759.10     15.50 o 
   5   4  -2      122.37      113.91      6.10 o 
   6   4  -2      161.93      183.62      7.55 o 
   7   4  -2      546.82      523.54     18.34 o 
   8   4  -2       86.21       84.08      7.41 o 
   9   4  -2       34.73       39.84      7.07 o 
  10   4  -2       34.00       14.85      6.43 o 
  11   4  -2       74.69       71.49      7.30 o 
  12   4  -2        4.07        4.21      5.57 o 
  13   4  -2        4.04        4.27      7.03 o 
  14   4  -2       40.01       25.68      8.76 o 
  15   4  -2        9.09        0.62     11.48 o 
   0   5  -2       43.89       52.76      8.95 o 
   1   5  -2       75.88       83.68      6.81 o 
   2   5  -2      447.73      445.95     10.87 o 
   3   5  -2       97.47      114.53      6.97 o 
   4   5  -2     1059.75     1040.50     39.03 o 
   5   5  -2       17.20       13.04      4.82 o 
   6   5  -2       85.05       95.05      7.52 o 
   7   5  -2       94.00       97.10      9.32 o 
   8   5  -2       67.08       67.25      7.90 o 
   9   5  -2        7.07       11.28      7.31 o 
  10   5  -2       64.95       51.78     10.50 o 
  11   5  -2       36.85       28.38     10.07 o 
  12   5  -2        1.26       -7.72      7.72 o 
  13   5  -2        3.11        7.02      7.64 o 
  14   5  -2       42.75       62.87     11.05 o 
   0   6  -2       31.10       26.06      9.99 o 
   1   6  -2      198.32      200.89     10.15 o 
   2   6  -2       90.81       85.52      8.30 o 
   3   6  -2      130.73      150.36      9.68 o 
   4   6  -2       21.48       24.23      6.66 o 
   5   6  -2       10.99       11.57      6.92 o 
   6   6  -2       45.75       42.62      7.51 o 
   7   6  -2      107.56       95.89      8.71 o 
   8   6  -2        9.66        7.45      6.57 o 
   9   6  -2       36.88       37.46      7.97 o 
  10   6  -2       29.60       30.47      7.97 o 
  11   6  -2       63.56       71.64      9.53 o 
  12   6  -2        6.25        7.17      6.55 o 
  13   6  -2        8.45        1.11     12.71 o 
   0   7  -2      374.07      323.62     28.25 o 
   1   7  -2       39.06       39.58     12.77 o 
   2   7  -2       84.48      111.11     14.24 o 
   3   7  -2       34.29       25.12     12.11 o 
   4   7  -2      449.04      440.40     18.51 o 
   5   7  -2        1.56        5.34      6.12 o 
   6   7  -2       22.57       24.20      7.24 o 
   7   7  -2        4.13        1.74      6.66 o 
   8   7  -2       54.51       53.30      8.52 o 
   9   7  -2        6.44       13.49      7.57 o 
  10   7  -2       38.88       36.46      8.38 o 
  11   7  -2        3.80        0.07      9.99 o 
  12   7  -2       12.53        9.15      8.51 o 
   0   8  -2       62.70       65.60     18.97 o 
   1   8  -2       66.03       62.45     19.75 o 
   2   8  -2       10.00       16.12     12.15 o 
   3   8  -2       12.98       44.56     24.40 o 
   4   8  -2       42.81       42.08     13.27 o 
   5   8  -2       14.63       16.32      9.36 o 
   6   8  -2        9.85       14.97      7.59 o 
   7   8  -2       70.41       86.45     10.00 o 
   8   8  -2        1.04        7.32      7.19 o 
   9   8  -2        3.27       13.25      8.06 o 
  10   8  -2        2.97       -0.29     12.02 o 
  11   8  -2        6.70       10.30      8.85 o 
   0   9  -2      100.03       78.58     21.90 o 
   1   9  -2        5.61       26.46     13.28 o 
   2   9  -2       13.53       24.74     13.33 o 
   3   9  -2        2.74       15.72     13.26 o 
   4   9  -2       83.57       98.12     15.17 o 
   5   9  -2        0.59       34.85     14.01 o 
   6   9  -2        5.26       32.78      8.05 o 
   7   9  -2        2.05        3.96      7.82 o 
   8   9  -2        9.84        9.60      8.97 o 
   9   9  -2        0.44        8.21      8.45 o 
   0  10  -2        0.71       10.95     18.60 o 
   1  10  -2        2.38       29.61     13.96 o 
   2  10  -2        4.46       10.40     13.09 o 
   3  10  -2        4.99       26.10     13.72 o 
   4  10  -2       15.45       41.56     24.92 o 
   5  10  -2        6.67       18.91     21.67 o 
   6  10  -2        9.24        9.30      9.92 o 
   7  10  -2        2.14       18.49     12.18 o 
   0  11  -2       12.63       67.31     23.35 o 
   1  11  -2       16.36       30.57     15.59 o 
   2  11  -2        3.92       36.61     15.59 o 
   2   0  -1     1774.86     1766.36     25.93 o 
   4   0  -1     1397.57     1397.72     16.12 o 
   6   0  -1     1850.39     1787.56     23.05 o 
   8   0  -1     1373.16     1326.57     20.17 o 
  10   0  -1      843.32      791.19     17.17 o 
  12   0  -1       39.23       28.04     10.54 o 
  14   0  -1      118.75      122.23     15.82 o 
  16   0  -1       37.94       32.99     14.39 o 
   1   1  -1    13181.08    13211.94    110.25 o 
   2   1  -1      383.23      403.73      6.00 o 
   3   1  -1     7496.73     7309.17     56.97 o 
   4   1  -1      992.84     1002.65     10.80 o 
   5   1  -1     1899.55     1876.65     16.23 o 
   6   1  -1      183.10      210.69      6.03 o 
   7   1  -1      195.20      198.12      6.00 o 
   8   1  -1      105.71      112.34      5.30 o 
   9   1  -1      729.33      698.07     13.44 o 
  10   1  -1       23.81       16.61      4.66 o 
  11   1  -1      548.73      546.73     12.89 o 
  12   1  -1       78.62       70.03      9.00 o 
  13   1  -1      259.34      245.02     13.46 o 
  14   1  -1       26.46       24.91      8.29 o 
  15   1  -1       15.21       15.94     11.73 o 
  16   1  -1        1.52       -8.69      8.69 o 
   1   2  -1     9306.46     9503.42     72.82 o 
   2   2  -1     2287.86     2143.36     21.05 o 
   3   2  -1      592.57      573.81      8.20 o 
   4   2  -1      231.33      237.77      5.99 o 
   5   2  -1     1304.46     1347.98     16.59 o 
   6   2  -1      196.99      187.26      5.24 o 
   7   2  -1       76.03       79.05      5.77 o 
   8   2  -1       63.22       62.48      5.04 o 
   9   2  -1      134.32      135.13      6.82 o 
  10   2  -1      418.59      444.90     12.09 o 
  11   2  -1       18.41       19.80      5.32 o 
  12   2  -1       20.17        3.02      7.08 o 
  13   2  -1        3.46        3.71      7.16 o 
  14   2  -1        5.38       -4.64      7.10 o 
  15   2  -1       18.13       16.24      9.06 o 
  16   2  -1       31.39       17.79     11.01 o 
   1   3  -1     1512.20     1486.43     15.27 o 
   2   3  -1       21.92       22.78      2.99 o 
   3   3  -1      578.86      593.38     10.75 o 
   4   3  -1      283.12      275.40      7.52 o 
   5   3  -1     3158.80     3270.49     34.08 o 
   6   3  -1       54.02       45.48      5.37 o 
   7   3  -1       20.91       15.72      5.14 o 
   8   3  -1       71.47       84.02      4.91 o 
   9   3  -1      169.78      156.80     10.57 o 
  10   3  -1      150.51      153.86      8.21 o 
  11   3  -1        5.24        4.17      4.99 o 
  12   3  -1       90.12       82.52      7.65 o 
  13   3  -1       71.02       73.49      9.76 o 
  14   3  -1        4.33       -5.57      8.94 o 
  15   3  -1       31.05       38.98      9.90 o 
   1   4  -1      185.72      189.49      6.94 o 
   2   4  -1      266.11      263.12      8.06 o 
   3   4  -1      123.81      127.55      6.41 o 
   4   4  -1      261.37      270.67     10.27 o 
   5   4  -1        0.26       -2.70      4.16 o 
   6   4  -1       51.10       60.68      6.24 o 
   7   4  -1        0.77       -0.30      5.14 o 
   8   4  -1        4.66        4.52      5.94 o 
   9   4  -1      139.90      128.27      9.76 o 
  10   4  -1       63.54       78.72      8.94 o 
  11   4  -1       34.02       30.04      6.36 o 
  12   4  -1       58.95       70.10      7.76 o 
  13   4  -1       38.55       50.99      9.38 o 
  14   4  -1        2.87       10.71      8.24 o 
  15   4  -1       11.15       17.61      9.43 o 
   1   5  -1      201.60      222.90      9.50 o 
   2   5  -1       82.48       75.89      6.24 o 
   3   5  -1      526.10      550.07     14.15 o 
   4   5  -1      513.41      493.26     14.22 o 
   5   5  -1      190.74      186.55      8.88 o 
   6   5  -1      584.90      558.34     14.12 o 
   7   5  -1       82.22       73.70      8.16 o 
   8   5  -1       14.28        4.43      6.40 o 
   9   5  -1       61.41       47.16      9.13 o 
  10   5  -1      171.68      174.83     11.60 o 
  11   5  -1        8.18       14.66      7.53 o 
  12   5  -1       17.21       18.84      6.63 o 
  13   5  -1       33.01       14.87     13.13 o 
  14   5  -1        2.93       -8.03      8.03 o 
   1   6  -1        5.89        2.15      7.98 o 
   2   6  -1        7.48       -4.87      8.82 o 
   3   6  -1      249.57      248.71     11.66 o 
   4   6  -1       30.94       17.62      7.58 o 
   5   6  -1      411.72      413.81     16.97 o 
   6   6  -1       23.82       27.22      6.90 o 
   7   6  -1       71.46       64.40      8.29 o 
   8   6  -1       32.23       33.78      7.84 o 
   9   6  -1       62.89       80.30      9.35 o 
  10   6  -1        8.57       19.87      7.85 o 
  11   6  -1       27.76       23.49     10.67 o 
  12   6  -1        1.61       -3.41      7.45 o 
  13   6  -1       65.43       72.00     10.69 o 
   1   7  -1        6.38      -10.68     10.68 o 
   2   7  -1       56.02       67.38     13.73 o 
   3   7  -1        4.65       -5.78      8.70 o 
   4   7  -1       40.73       46.74      9.87 o 
   5   7  -1       90.02       94.82     11.01 o 
   6   7  -1      116.95      115.03      9.77 o 
   7   7  -1       11.53       14.47      7.16 o 
   8   7  -1        0.41        1.40      6.82 o 
   9   7  -1        0.38        2.89      8.37 o 
  10   7  -1       11.57       15.71      8.34 o 
  11   7  -1       12.83        7.99      8.35 o 
  12   7  -1        6.54       14.47      9.88 o 
   1   8  -1      202.73      210.08     17.79 o 
   2   8  -1        4.03        1.78     11.58 o 
   3   8  -1       50.22       49.66     13.48 o 
   4   8  -1        3.98        1.42      8.69 o 
   5   8  -1       23.04       29.38      9.80 o 
   6   8  -1       11.65       13.45      8.00 o 
   7   8  -1       12.95        7.15      7.25 o 
   8   8  -1        0.31        0.62      7.43 o 
   9   8  -1       79.41       97.01     14.21 o 
  10   8  -1        1.90       12.47      8.83 o 
  11   8  -1        4.38        5.47      8.43 o 
   1   9  -1       18.07       39.10     14.23 o 
   2   9  -1        7.24       33.35     13.61 o 
   3   9  -1       52.55       50.98     14.39 o 
   4   9  -1       10.04        6.68     12.83 o 
   5   9  -1        6.14       24.71      9.90 o 
   6   9  -1       14.65       30.47     10.13 o 
   7   9  -1       10.45       24.30      8.84 o 
   8   9  -1        0.92        1.51      8.15 o 
   9   9  -1        1.20        6.92     18.52 o 
   1  10  -1       51.42       76.09     15.64 o 
   2  10  -1        9.16       40.77     22.58 o 
   3  10  -1       15.27       46.39     14.79 o 
   4  10  -1        4.35       30.22     15.38 o 
   5  10  -1        0.74       19.53     18.13 o 
   6  10  -1        1.28        9.95     21.75 o 
   7  10  -1        1.65       16.91     13.08 o 
   1  11  -1        7.75       57.26     17.31 o 
   2  11  -1        5.99       38.36     15.93 o 
   2   0   0     1361.90     1288.10     13.42 o 
   4   0   0        0.89       -1.49      2.01 o 
   6   0   0      705.57      744.62     12.88 o 
   8   0   0      728.92      763.42     17.51 o 
  10   0   0      907.43      880.49     28.64 o 
  12   0   0       32.56       31.19     11.32 o 
  14   0   0      333.08      321.66     25.61 o 
  16   0   0        7.67        1.56     19.51 o 
   1   1   0        1.54       -0.97      1.25 o 
   2   1   0        0.87       -1.78      1.78 o 
   3   1   0     6475.63     6651.98     49.00 o 
   4   1   0     1182.83     1318.73     11.88 o 
   5   1   0     1526.93     1532.30     15.55 o 
   6   1   0      195.05      206.48      5.64 o 
   7   1   0      389.72      381.70     13.29 o 
   8   1   0       57.13       61.89      7.04 o 
   9   1   0        0.57        1.36      3.44 o 
  10   1   0       92.02       89.74      5.93 o 
  11   1   0      341.44      314.07     11.56 o 
  12   1   0       25.88       13.46      8.84 o 
  13   1   0       62.11       63.41      9.52 o 
  14   1   0        5.16        8.32     13.88 o 
  15   1   0       48.62       49.04     10.32 o 
  16   1   0        4.60       -0.98      8.74 o 
   0   2   0    10557.45    10897.33    110.19 o 
   1   2   0      191.80      184.94      5.76 o 
   2   2   0       85.29       91.94      4.90 o 
   3   2   0        0.33        4.80      2.99 o 
   4   2   0     3079.65     3199.48     30.86 o 
   5   2   0     1421.05     1520.85     20.04 o 
   6   2   0     1436.25     1542.52     17.86 o 
   7   2   0       49.89       52.08      3.98 o 
   8   2   0      785.25      766.56     13.48 o 
   9   2   0       56.33       56.89      3.65 o 
  10   2   0      274.62      289.29      9.91 o 
  11   2   0      566.73      555.06     13.63 o 
  12   2   0        0.02       -6.97      6.97 o 
  13   2   0       21.48       -8.20      8.20 o 
  14   2   0       88.80      103.18     12.63 o 
  15   2   0        9.84       -3.34      8.99 o 
  16   2   0        3.19       -0.39      8.77 o 
   0   3   0      259.17      282.24     11.58 o 
   1   3   0      276.43      228.96      6.20 o 
   2   3   0       17.49       20.92      5.64 o 
   3   3   0      149.70      157.19      9.26 o 
   4   3   0        4.55       -3.08      4.55 o 
   5   3   0      581.55      573.38     11.94 o 
   6   3   0       34.28       41.73      5.95 o 
   7   3   0      117.44      122.53      8.23 o 
   8   3   0       19.47       27.83      5.59 o 
   9   3   0        7.02        4.99      5.94 o 
  10   3   0       55.38       50.63      8.19 o 
  11   3   0        7.37        4.46      4.93 o 
  12   3   0       16.90       18.53      8.08 o 
  13   3   0       18.16        7.24     12.19 o 
  14   3   0        8.88        1.51      8.03 o 
  15   3   0       27.49       33.74     13.45 o 
   0   4   0     1523.06     1593.13     63.28 o 
   1   4   0      154.42      162.03      6.64 o 
   2   4   0       68.18       65.66      6.28 o 
   3   4   0       10.76        0.16      4.68 o 
   4   4   0      467.19      496.66     12.91 o 
   5   4   0      333.12      387.66     11.83 o 
   6   4   0     1035.82     1064.52     20.43 o 
   7   4   0     1248.80     1220.36     23.10 o 
   8   4   0       19.51       29.01      7.04 o 
   9   4   0      191.99      163.45     10.66 o 
  10   4   0       42.13       49.54      8.40 o 
  11   4   0       32.10       28.16      8.01 o 
  12   4   0        0.22       -2.92      6.32 o 
  13   4   0        0.01       -6.91      8.89 o 
  14   4   0       24.48       16.95      9.47 o 
  15   4   0        5.28       -8.90     14.41 o 
   0   5   0       28.41       31.60     11.74 o 
   1   5   0       73.29       56.30      7.58 o 
   2   5   0      223.87      233.86     11.64 o 
   3   5   0      160.79      165.66     10.39 o 
   4   5   0      545.06      540.69     16.86 o 
   5   5   0       36.93       44.18      8.55 o 
   6   5   0       14.16       16.42      6.04 o 
   7   5   0        2.34        9.74      6.26 o 
   8   5   0        0.24       -5.15      6.09 o 
   9   5   0       16.61        9.75      6.91 o 
  10   5   0       41.54       40.01      8.41 o 
  11   5   0       30.31       42.64      9.11 o 
  12   5   0      125.36      124.03     16.22 o 
  13   5   0       12.16        2.22      8.15 o 
  14   5   0       40.38       33.63     15.12 o 
   0   6   0      448.49      479.53     29.40 o 
   1   6   0      166.22      150.30     20.73 o 
   2   6   0       21.01       17.02      7.97 o 
   3   6   0       22.15       43.40      8.71 o 
   4   6   0       69.72       67.65      9.44 o 
   5   6   0       72.63       72.38     11.37 o 
   6   6   0       10.29        1.62      6.49 o 
   7   6   0      296.08      290.29     14.39 o 
   8   6   0       98.50       94.50      9.59 o 
   9   6   0      145.58      127.33     10.78 o 
  10   6   0        0.58        2.98      7.51 o 
  11   6   0        9.44       -1.78      9.03 o 
  12   6   0        5.11       -5.30      7.92 o 
  13   6   0        0.01        8.48      8.97 o 
  14   6   0        7.63        5.59     18.80 o 
   0   7   0      106.78      119.08     22.45 o 
   1   7   0        7.75       -9.73     10.92 o 
   2   7   0       35.56       40.70      9.49 o 
   3   7   0        0.95       -3.61      9.56 o 
   4   7   0      227.42      243.43     14.45 o 
   5   7   0        4.75       -4.14     11.64 o 
   6   7   0        0.43       -3.25     10.48 o 
   7   7   0       10.49       10.44      6.85 o 
   8   7   0       81.19       88.18      9.83 o 
   9   7   0        0.56       -7.10      7.10 o 
  10   7   0       65.36       60.12     10.02 o 
  11   7   0        6.03       15.66      8.70 o 
  12   7   0       18.60       21.90      9.78 o 
   0   8   0       58.93       77.36     19.23 o 
   1   8   0       13.53       24.19     12.75 o 
   2   8   0        0.05        0.86     11.72 o 
   3   8   0        3.86        1.89      8.15 o 
   4   8   0        7.54        8.48      8.93 o 
   5   8   0        7.21       17.48      9.61 o 
   6   8   0       11.59       17.24      9.94 o 
   7   8   0       18.04       13.50      7.72 o 
   8   8   0        4.36        4.88      7.75 o 
   9   8   0       17.29       15.65      8.45 o 
  10   8   0        7.78       11.81      8.91 o 
  11   8   0       21.56       26.74      9.84 o 
   0   9   0      167.56      169.97     26.40 o 
   1   9   0        1.34       35.63     13.59 o 
   2   9   0        5.97       18.78     21.74 o 
   3   9   0       20.43       37.62     13.66 o 
   4   9   0       40.76       65.80     14.75 o 
   5   9   0        0.15       14.43     10.04 o 
   6   9   0        2.29       12.03     10.04 o 
   7   9   0        0.10       10.95      8.45 o 
   8   9   0        9.76        4.04      8.70 o 
   9   9   0        1.38        8.77      9.18 o 
   0  10   0       69.55      109.67     24.72 o 
   1  10   0       11.87       50.47     15.57 o 
   2  10   0        8.02       47.33     14.94 o 
   3  10   0        8.83       30.31     14.70 o 
   4  10   0        9.98       13.10     14.28 o 
   5  10   0        0.78       30.17     14.89 o 
   6  10   0        9.44       31.92     11.43 o 
   7  10   0        3.96       17.10      9.00 o 
   0  11   0       35.95       74.86     25.36 o 
   1  11   0        0.90       43.72     16.25 o 
   2  11   0       10.25       75.95     18.15 o 
   2   0   1     1705.84     1724.85     15.67 o 
   4   0   1     1417.83     1440.17     20.60 o 
   6   0   1     1833.97     1761.31     36.02 o 
   8   0   1     1379.95     1330.99     32.94 o 
  10   0   1      858.84      789.45     27.78 o 
  12   0   1       44.05       32.32     11.91 o 
  14   0   1      119.43       99.41     20.05 o 
  16   0   1       37.62       26.88     16.28 o 
   1   1   1    13138.31    13532.31    109.88 o 
   2   1   1      379.04      399.75      5.87 o 
   3   1   1     7486.89     7277.62     49.53 o 
   4   1   1      995.53     1009.00     11.37 o 
   5   1   1     1899.79     1883.22     21.26 o 
   6   1   1      183.43      219.93      6.73 o 
   7   1   1      198.41      184.92      7.12 o 
   8   1   1      105.89      107.38      5.47 o 
   9   1   1      728.65      748.37     13.47 o 
  10   1   1       23.81       23.50      5.24 o 
  11   1   1      548.13      567.17     17.80 o 
  12   1   1       77.64       62.12      9.26 o 
  13   1   1      260.61      272.63     14.70 o 
  14   1   1       26.55       12.42      8.74 o 
  15   1   1       14.67        8.77      8.94 o 
  16   1   1        1.44       -9.77     10.47 o 
   1   2   1     9364.12     9463.31     88.34 o 
   2   2   1     2253.47     2185.00     21.37 o 
   3   2   1      594.80      571.06     11.33 o 
   4   2   1      236.05      227.09      7.23 o 
   5   2   1     1284.63     1355.66     17.51 o 
   6   2   1      198.39      191.96      6.56 o 
   7   2   1       76.75       82.04      6.26 o 
   8   2   1       65.36       73.88      5.19 o 
   9   2   1      129.21      134.00      6.82 o 
  10   2   1      424.71      438.67     14.10 o 
  11   2   1       18.65       20.00      4.99 o 
  12   2   1       18.43       18.15      8.22 o 
  13   2   1        2.97        0.71      7.79 o 
  14   2   1        5.48        2.09      8.99 o 
  15   2   1       18.68        6.92     15.67 o 
  16   2   1       31.23       34.04     10.64 o 
   1   3   1     1529.39     1494.81     29.75 o 
   2   3   1       18.74       22.61      4.38 o 
   3   3   1      569.04      565.70     14.00 o 
   4   3   1      281.85      287.76     11.04 o 
   5   3   1     3149.17     3258.58     40.74 o 
   6   3   1       55.45       54.23      6.38 o 
   7   3   1       20.61       10.99      5.55 o 
   8   3   1       71.02       73.90      7.96 o 
   9   3   1      166.61      152.30     10.43 o 
  10   3   1      147.95      152.57     10.89 o 
  11   3   1        5.21        7.37      7.17 o 
  12   3   1       88.95      102.94     14.14 o 
  13   3   1       73.84       77.18     10.80 o 
  14   3   1        4.45        1.38     12.95 o 
  15   3   1       30.87       14.61     13.58 o 
   1   4   1      188.06      201.50      9.67 o 
   2   4   1      267.36      255.71     10.42 o 
   3   4   1      127.70      106.57      8.13 o 
   4   4   1      258.41      253.53     15.02 o 
   5   4   1        0.12       -1.10      6.16 o 
   6   4   1       54.93       76.19      7.43 o 
   7   4   1        0.84        6.64      5.95 o 
   8   4   1        4.04       -1.30      5.83 o 
   9   4   1      143.37      149.66     10.60 o 
  10   4   1       62.80       70.95      9.17 o 
  11   4   1       34.55       33.58      8.63 o 
  12   4   1       56.77       55.78     12.14 o 
  13   4   1       36.72       44.58     13.29 o 
  14   4   1        2.69        0.97      9.02 o 
  15   4   1       11.38        4.06      9.74 o 
   1   5   1      200.28      211.87     10.78 o 
   2   5   1       91.66       82.20     10.69 o 
   3   5   1      525.55      538.57     16.59 o 
   4   5   1      511.54      509.88     16.40 o 
   5   5   1      190.31      183.78     11.90 o 
   6   5   1      583.67      548.73     15.83 o 
   7   5   1       82.50       64.26      8.21 o 
   8   5   1       12.69       12.82      7.08 o 
   9   5   1       61.61       35.64     10.35 o 
  10   5   1      169.78      175.95     12.13 o 
  11   5   1        8.16        4.63      7.90 o 
  12   5   1       17.84       16.31      8.84 o 
  13   5   1       33.01       38.71     12.31 o 
  14   5   1        2.73       -9.16      9.16 o 
   1   6   1        6.25       -3.68      6.68 o 
   2   6   1        7.15        2.98      7.43 o 
   3   6   1      251.01      255.86     14.08 o 
   4   6   1       30.84       30.53      8.67 o 
   5   6   1      414.60      406.81     21.13 o 
   6   6   1       23.37       11.16      8.51 o 
   7   6   1       70.49       65.80      9.50 o 
   8   6   1       32.16       38.57      8.22 o 
   9   6   1       63.40       73.00      9.56 o 
  10   6   1        8.48       11.92      7.86 o 
  11   6   1       27.91       36.21      9.35 o 
  12   6   1        1.57       -7.93      7.93 o 
  13   6   1       65.65       71.24     11.68 o 
   1   7   1        6.36        6.52     11.55 o 
   2   7   1       57.85       59.41     10.66 o 
   3   7   1        4.70        0.33      8.21 o 
   4   7   1       41.92       52.40     10.05 o 
   5   7   1       89.95       72.52     10.76 o 
   6   7   1      117.33      129.76     12.61 o 
   7   7   1       11.61        1.34      6.93 o 
   8   7   1        0.47        6.85      7.16 o 
   9   7   1        0.38       -0.39      7.50 o 
  10   7   1       11.63       24.04      8.79 o 
  11   7   1       12.69       16.95     10.12 o 
  12   7   1        6.69       -1.28     13.54 o 
   1   8   1      205.38      218.52     34.80 o 
   2   8   1        4.29       14.47     11.81 o 
   3   8   1       50.93       70.27     11.05 o 
   4   8   1        3.86       12.99      9.52 o 
   5   8   1       22.39       28.28      9.83 o 
   6   8   1       11.85       15.01      9.57 o 
   7   8   1       12.66       14.75      9.64 o 
   8   8   1        0.26       -1.02      7.83 o 
   9   8   1       78.43       76.61     10.86 o 
  10   8   1        1.92        3.26     10.63 o 
  11   8   1        4.37        0.19      8.91 o 
   1   9   1       17.59       18.72     15.49 o 
   2   9   1        7.67       22.24     13.48 o 
   3   9   1       52.52       60.15     15.23 o 
   4   9   1       10.35       40.83     13.13 o 
   5   9   1        6.04        8.99     10.11 o 
   6   9   1       15.10       28.66     10.92 o 
   7   9   1       10.43       24.36      9.27 o 
   8   9   1        1.05        5.48      9.27 o 
   9   9   1        1.32        5.10     11.09 o 
   1  10   1       51.29       64.82     16.30 o 
   2  10   1        8.77       37.00     15.76 o 
   3  10   1       15.60       45.50     15.88 o 
   4  10   1        4.40       33.15     15.69 o 
   5  10   1        0.84       22.52     11.79 o 
   6  10   1        1.26       45.70     12.31 o 
   7  10   1        1.66       19.06     10.84 o 
   1  11   1        7.86       49.25     17.38 o 
   2  11   1        6.06       35.04     16.62 o 
   0   0   2    12188.82    12787.11    220.95 o 
   2   0   2     4565.30     4569.27     37.23 o 
   4   0   2     1791.12     1802.71     23.14 o 
   6   0   2      219.14      229.19     12.28 o 
   8   0   2      805.08      764.06     49.96 o 
  10   0   2     2336.53     2216.78     50.23 o 
  12   0   2       42.44       32.46     11.58 o 
  14   0   2       74.93       76.98     15.76 o 
  16   0   2       39.33        7.15     27.68 o 
   0   1   2     5233.58     5225.54    108.86 o 
   1   1   2     1340.16     1431.33     13.37 o 
   2   1   2     5942.92     5942.94     42.55 o 
   3   1   2     1609.12     1519.08     15.37 o 
   4   1   2      437.15      462.56      8.50 o 
   5   1   2      125.27      123.80      5.32 o 
   6   1   2     1016.64     1074.98     15.53 o 
   7   1   2      351.77      327.10     11.08 o 
   8   1   2      108.93      118.49      8.49 o 
   9   1   2      130.47      130.03      7.23 o 
  10   1   2      185.26      191.74     11.86 o 
  11   1   2      597.36      570.46     18.04 o 
  12   1   2       77.73       72.08      9.93 o 
  13   1   2       22.29       22.91      8.66 o 
  14   1   2        3.20       -7.46      7.46 o 
  15   1   2       57.10       54.25     11.27 o 
  16   1   2        0.65      -13.41     13.41 o 
   0   2   2     3549.88     3587.03     44.83 o 
   1   2   2     9884.19    10061.83     77.00 o 
   2   2   2     2452.00     2464.49     33.08 o 
   3   2   2     1312.23     1365.51     22.83 o 
   4   2   2     1740.42     1647.36     26.30 o 
   5   2   2      289.89      285.58     10.36 o 
   6   2   2     1811.38     1920.27     27.44 o 
   7   2   2      507.99      527.28     14.06 o 
   8   2   2      503.62      476.02     14.49 o 
   9   2   2       54.71       54.45      7.82 o 
  10   2   2      112.49      122.94     10.19 o 
  11   2   2       43.23       41.47      8.58 o 
  12   2   2       64.24       54.58      9.49 o 
  13   2   2       28.96       11.92      8.70 o 
  14   2   2       97.16      106.29     11.85 o 
  15   2   2       14.18        6.62     15.69 o 
  16   2   2        7.55        2.47     13.44 o 
   0   3   2     1333.40     1297.88     25.79 o 
   1   3   2     2086.48     2070.89     26.41 o 
   2   3   2      252.34      286.83      9.60 o 
   3   3   2      639.71      592.47     14.50 o 
   4   3   2      193.97      172.68      9.08 o 
   5   3   2      412.00      401.91     13.50 o 
   6   3   2      163.00      177.27      8.94 o 
   7   3   2      288.36      287.79     11.47 o 
   8   3   2       84.96       83.49      8.31 o 
   9   3   2       49.27       40.73     10.57 o 
  10   3   2      202.64      171.80     11.51 o 
  11   3   2       44.26       60.04     15.43 o 
  12   3   2       51.61       49.54      9.69 o 
  13   3   2       24.89       26.08      9.34 o 
  14   3   2       13.66       12.82      9.15 o 
  15   3   2       26.19       14.76     10.09 o 
   0   4   2      746.05      731.74     20.15 o 
   1   4   2      328.18      319.03     11.04 o 
   2   4   2       20.92       24.46      5.54 o 
   3   4   2      412.77      374.18     12.93 o 
   4   4   2      728.26      729.31     18.16 o 
   5   4   2      119.46      104.96     11.51 o 
   6   4   2      162.30      174.62      9.56 o 
   7   4   2      541.33      484.82     14.81 o 
   8   4   2       84.91      100.49     12.63 o 
   9   4   2       34.81       31.78      7.87 o 
  10   4   2       35.15       27.85      7.76 o 
  11   4   2       71.11       59.30     10.99 o 
  12   4   2        4.58        4.05      7.71 o 
  13   4   2        4.25       -8.28      8.28 o 
  14   4   2       40.46       45.52     14.86 o 
  15   4   2        9.31      -11.09     11.09 o 
   0   5   2       47.73       46.77      8.79 o 
   1   5   2       73.55       75.71     13.54 o 
   2   5   2      451.57      441.74     14.56 o 
   3   5   2       94.89       87.72      8.74 o 
   4   5   2     1068.40      993.73     23.42 o 
   5   5   2       17.52       11.06      8.11 o 
   6   5   2       86.65      101.32     11.39 o 
   7   5   2       91.20      103.70      9.16 o 
   8   5   2       64.39       70.96      8.67 o 
   9   5   2        7.00        9.51      7.88 o 
  10   5   2       67.13       46.98      9.12 o 
  11   5   2       35.70       30.23      9.05 o 
  12   5   2        1.10        6.72      8.59 o 
  13   5   2        3.09        0.16     12.82 o 
  14   5   2       43.23       58.97     11.68 o 
   0   6   2       31.80       18.59     13.50 o 
   1   6   2      205.20      201.21     12.11 o 
   2   6   2       90.73       71.81      9.58 o 
   3   6   2      132.71      144.84     11.51 o 
   4   6   2       20.91       20.50      8.39 o 
   5   6   2       10.15        8.70      8.36 o 
   6   6   2       45.75       44.13     12.84 o 
   7   6   2      109.34       86.89      9.28 o 
   8   6   2        9.71       17.78      7.40 o 
   9   6   2       37.02       34.31      8.84 o 
  10   6   2       29.76       28.98      8.66 o 
  11   6   2       62.50       87.30     11.31 o 
  12   6   2        5.99       13.81      9.29 o 
  13   6   2        8.58        9.92     16.31 o 
   0   7   2      377.41      358.75     29.53 o 
   1   7   2       39.20       33.41      9.47 o 
   2   7   2       83.64      101.03     11.42 o 
   3   7   2       34.46       32.31      9.62 o 
   4   7   2      457.13      448.94     18.94 o 
   5   7   2        1.52        9.97      8.67 o 
   6   7   2       22.58       20.27      9.72 o 
   7   7   2        4.14        9.70      9.30 o 
   8   7   2       51.69       45.82      9.10 o 
   9   7   2        6.32       11.06      8.03 o 
  10   7   2       39.70       28.13      9.14 o 
  11   7   2        3.82        9.54     11.88 o 
  12   7   2       12.25       12.93     10.22 o 
   0   8   2       61.68       57.48     19.52 o 
   1   8   2       66.36       80.78     14.36 o 
   2   8   2       10.00       13.59      9.11 o 
   3   8   2       14.48        6.70      9.10 o 
   4   8   2       42.27       53.64     10.65 o 
   5   8   2       14.34       12.82      9.79 o 
   6   8   2       10.02       16.61     10.04 o 
   7   8   2       73.08       82.24     12.63 o 
   8   8   2        1.06        0.68      8.00 o 
   9   8   2        3.30       17.36      9.16 o 
  10   8   2        2.83        3.23      9.16 o 
  11   8   2        6.80        9.77     12.38 o 
   0   9   2      100.14      113.92     23.73 o 
   1   9   2        5.39       20.29     13.70 o 
   2   9   2       13.36       29.75     14.52 o 
   3   9   2        2.72       25.25     10.79 o 
   4   9   2       84.93      105.93     13.22 o 
   5   9   2        0.62       16.94     10.41 o 
   6   9   2        5.26       15.09     10.71 o 
   7   9   2        2.07       16.22     11.14 o 
   8   9   2        9.29       17.79      9.19 o 
   9   9   2        0.46        0.50      9.09 o 
   0  10   2        0.67       25.96     20.84 o 
   1  10   2        2.59       17.99     14.07 o 
   2  10   2        4.44       29.82     15.13 o 
   3  10   2        5.33       23.23     14.70 o 
   4  10   2       15.08       28.07     15.93 o 
   5  10   2        6.50       40.45     12.35 o 
   6  10   2        9.09       21.92     12.04 o 
   7  10   2        2.34       13.97     12.12 o 
   0  11   2       12.71       51.61     24.46 o 
   1  11   2       15.99       55.27     17.41 o 
   2  11   2        3.93       53.73     17.64 o 
   2   0   3     7866.83     8033.08     76.52 o 
   4   0   3      767.74      801.60     13.15 o 
   6   0   3       99.84       97.18      9.26 o 
   8   0   3       82.84       86.93     10.97 o 
  10   0   3      392.38      362.64     20.80 o 
  12   0   3       69.70       41.44     12.70 o 
  14   0   3       89.56       73.53     19.90 o 
  16   0   3       28.61       38.12     15.63 o 
   1   1   3     4315.59     4345.31     39.19 o 
   2   1   3     1801.21     1858.73     15.98 o 
   3   1   3       71.03       78.78      5.12 o 
   4   1   3     2113.76     2144.34     26.42 o 
   5   1   3     1281.42     1260.83     19.18 o 
   6   1   3       72.76       74.81      6.15 o 
   7   1   3      529.74      531.44     13.65 o 
   8   1   3       59.15       61.34      4.53 o 
   9   1   3     1055.45     1045.94     16.11 o 
  10   1   3      108.35      101.29      9.68 o 
  11   1   3        2.93       -5.73      6.26 o 
  12   1   3       26.29       31.18      8.30 o 
  13   1   3      217.05      199.57     13.75 o 
  14   1   3        6.85       -0.03      8.35 o 
  15   1   3        4.60       -8.71      8.71 o 
  16   1   3        6.89       -0.35      9.47 o 
   1   2   3      714.92      784.74     11.25 o 
   2   2   3       14.98       10.58      3.78 o 
   3   2   3      325.41      328.34      9.72 o 
   4   2   3       38.49       46.89      8.04 o 
   5   2   3      614.31      636.10     13.63 o 
   6   2   3      449.58      418.14     11.78 o 
   7   2   3      130.27      130.06     11.11 o 
   8   2   3       35.54       30.65      6.79 o 
   9   2   3      473.53      452.95     15.87 o 
  10   2   3      556.19      552.52     17.30 o 
  11   2   3      307.62      300.06     14.15 o 
  12   2   3       43.81       29.15      8.71 o 
  13   2   3       30.77       17.70      9.35 o 
  14   2   3       29.70       19.17      9.30 o 
  15   2   3        2.21      -10.30     15.80 o 
  16   2   3       13.89        7.68     14.36 o 
   1   3   3      627.33      618.22     11.39 o 
   2   3   3     1838.92     1782.92     36.29 o 
   3   3   3      720.81      696.90     15.47 o 
   4   3   3      138.42      139.82     13.33 o 
   5   3   3     1125.71     1096.56     22.55 o 
   6   3   3      161.71      151.78     11.51 o 
   7   3   3      151.88      151.56      9.36 o 
   8   3   3       63.23       74.85      8.33 o 
   9   3   3      199.90      215.18     12.21 o 
  10   3   3       12.79       14.53      9.15 o 
  11   3   3       90.79       94.04     10.27 o 
  12   3   3       40.59       51.54     11.65 o 
  13   3   3       33.43       26.13      9.70 o 
  14   3   3        2.17      -10.32     17.49 o 
  15   3   3       30.23       16.68     14.62 o 
   1   4   3     2206.22     2185.41     28.98 o 
   2   4   3     1019.79      987.41     20.29 o 
   3   4   3      235.04      248.38     10.96 o 
   4   4   3      126.11      128.00      9.05 o 
   5   4   3      177.17      186.45     11.11 o 
   6   4   3      217.52      242.50     12.93 o 
   7   4   3      126.16      113.30     11.83 o 
   8   4   3       97.61      100.09      9.49 o 
   9   4   3      216.35      203.18     12.04 o 
  10   4   3       60.66       59.25      9.04 o 
  11   4   3       42.14       40.19      9.52 o 
  12   4   3       20.53       13.47      8.96 o 
  13   4   3        7.21        6.72      8.82 o 
  14   4   3       21.75       17.22     10.41 o 
  15   4   3       29.37       27.64     11.46 o 
   1   5   3       55.21       66.71     15.97 o 
   2   5   3      333.00      307.26     12.79 o 
   3   5   3      166.97      176.14     10.78 o 
   4   5   3      256.75      281.76     13.37 o 
   5   5   3       63.32       73.04      9.31 o 
   6   5   3      217.75      218.45     17.54 o 
   7   5   3       21.76        9.84      9.68 o 
   8   5   3       39.38       23.68      7.54 o 
   9   5   3        2.53        4.42      9.62 o 
  10   5   3       74.48       60.35     14.72 o 
  11   5   3        1.46       -0.60      7.74 o 
  12   5   3       20.89       29.17      9.49 o 
  13   5   3       18.00        5.66      8.80 o 
  14   5   3        5.47       -2.00     12.16 o 
   1   6   3      274.19      257.08     13.52 o 
   2   6   3      105.88       90.65      9.92 o 
   3   6   3      807.87      749.10     21.21 o 
   4   6   3       92.38      119.96     18.52 o 
   5   6   3      610.19      532.81     20.37 o 
   6   6   3       57.37       44.15      9.90 o 
   7   6   3       35.74       40.48     10.23 o 
   8   6   3        0.55       -6.29      6.29 o 
   9   6   3        6.84        5.39      7.66 o 
  10   6   3       17.04       27.00      8.70 o 
  11   6   3        0.74        2.28      8.40 o 
  12   6   3        5.23       11.93      9.54 o 
  13   6   3       15.80       19.58     10.66 o 
   1   7   3      159.53      139.29     12.02 o 
   2   7   3      178.53      189.52     15.24 o 
   3   7   3      130.12      128.73     12.08 o 
   4   7   3      135.85      136.62     13.69 o 
   5   7   3       50.05       56.98     10.53 o 
   6   7   3      112.23      128.00     19.02 o 
   7   7   3        9.73       16.52     14.47 o 
   8   7   3        7.34       13.03     12.80 o 
   9   7   3       14.41        8.73      9.15 o 
  10   7   3       14.01        1.88      8.65 o 
  11   7   3        6.73        0.17     15.03 o 
  12   7   3       20.97       19.81     13.46 o 
   1   8   3      102.80      112.39     16.46 o 
   2   8   3       16.64       16.68      9.30 o 
   3   8   3      121.20      109.55     12.18 o 
   4   8   3       18.59       26.96     11.31 o 
   5   8   3       86.68       95.95     12.67 o 
   6   8   3        1.64       11.57      9.72 o 
   7   8   3        5.21        7.60     14.00 o 
   8   8   3        3.63        8.08      8.19 o 
   9   8   3       42.21       54.05     10.69 o 
  10   8   3        0.84       -6.78      8.49 o 
  11   8   3        9.94       14.16     20.45 o 
   1   9   3        5.01       43.49     13.90 o 
   2   9   3       36.19       38.24     13.82 o 
   3   9   3        8.49       37.59     12.80 o 
   4   9   3       31.40       38.36     11.10 o 
   5   9   3        8.35       24.54     10.90 o 
   6   9   3        2.57       14.94     10.85 o 
   7   9   3        0.36       13.31     15.86 o 
   8   9   3        1.68        1.25      8.61 o 
   9   9   3        6.44        9.97     10.02 o 
   1  10   3       17.46       43.03     15.25 o 
   2  10   3        4.20       28.07     14.82 o 
   3  10   3        1.94       38.60     14.99 o 
   4  10   3        0.81       45.71     11.54 o 
   5  10   3       19.00       42.50     12.75 o 
   6  10   3        0.15       16.22     12.27 o 
   2   0   4       49.20       48.45      4.01 o 
   4   0   4     1058.21     1123.04     17.11 o 
   6   0   4      182.91      181.41      6.43 o 
   8   0   4      987.55      972.06     28.38 o 
  10   0   4      283.64      274.11     18.04 o 
  12   0   4       90.04      101.73     15.27 o 
  14   0   4       36.18       13.94     26.58 o 
  16   0   4       13.94       32.58     18.57 o 
   1   1   4     1738.97     1632.40     26.05 o 
   2   1   4      314.16      361.95      7.18 o 
   3   1   4      462.12      466.47      7.94 o 
   4   1   4      447.89      486.97      8.45 o 
   5   1   4     1932.87     1987.98     22.38 o 
   6   1   4       12.26       14.40      3.19 o 
   7   1   4        8.20       10.05      3.18 o 
   8   1   4      129.97      140.44      6.04 o 
   9   1   4       50.58       49.68      4.27 o 
  10   1   4      353.14      338.95     13.86 o 
  11   1   4      195.99      206.73     12.65 o 
  12   1   4       10.11        4.08      7.85 o 
  13   1   4        5.79       -4.06     12.23 o 
  14   1   4        0.78       -8.09      8.09 o 
  15   1   4       64.09       78.95     13.66 o 
  16   1   4       15.02        3.28     28.71 o 
   0   2   4     3258.11     3173.40     48.29 o 
   1   2   4      199.61      204.83      6.55 o 
   2   2   4      850.08      895.16     26.48 o 
   3   2   4      469.67      488.85     11.30 o 
   4   2   4     2185.71     2131.78     31.69 o 
   5   2   4      315.10      328.83      9.86 o 
   6   2   4      255.87      244.85      9.76 o 
   7   2   4       28.48       32.24      6.50 o 
   8   2   4      135.03      134.67      9.39 o 
   9   2   4      230.42      210.43     11.54 o 
  10   2   4       61.44       64.00      8.98 o 
  11   2   4      170.52      157.09     11.74 o 
  12   2   4       69.07       58.93     10.15 o 
  13   2   4        1.11        2.59     13.73 o 
  14   2   4       51.99       45.73     10.69 o 
  15   2   4       24.26       29.41     12.17 o 
   0   3   4     1617.00     1695.86     30.89 o 
   1   3   4      796.45      766.45     12.69 o 
   2   3   4      283.81      274.06      9.39 o 
   3   3   4      519.94      513.97     12.88 o 
   4   3   4       68.59       77.10      7.33 o 
   5   3   4      277.91      259.52     12.12 o 
   6   3   4      537.59      537.37     14.19 o 
   7   3   4      323.08      302.04     11.91 o 
   8   3   4      247.26      246.04     11.78 o 
   9   3   4      317.06      315.23     13.57 o 
  10   3   4      311.73      299.97     14.00 o 
  11   3   4       51.22       49.19     10.11 o 
  12   3   4        2.26       -7.21      7.21 o 
  13   3   4        8.02       -6.93     11.08 o 
  14   3   4       13.17       17.13     10.65 o 
  15   3   4       43.70       67.45     18.72 o 
   0   4   4      622.20      686.00     18.64 o 
   1   4   4      128.49      127.22      6.57 o 
   2   4   4      491.07      472.78     13.30 o 
   3   4   4      590.03      582.72     15.34 o 
   4   4   4      568.59      563.98     16.17 o 
   5   4   4      141.13      114.81      9.95 o 
   6   4   4       22.43       18.63      7.75 o 
   7   4   4      328.14      311.91     12.66 o 
   8   4   4      116.40      115.95     12.15 o 
   9   4   4       20.30       16.63      7.38 o 
  10   4   4       49.27       55.86      9.22 o 
  11   4   4       25.11       13.93     12.51 o 
  12   4   4       13.84       15.73     11.81 o 
  13   4   4        0.97        2.36      9.40 o 
  14   4   4       24.05       26.19     11.29 o 
  15   4   4       23.84       23.73     12.84 o 
   0   5   4      595.81      607.00     20.06 o 
   1   5   4       67.74       69.09      6.57 o 
   2   5   4      325.17      282.84     12.52 o 
   3   5   4       74.86       78.57      8.63 o 
   4   5   4      693.32      661.03     19.23 o 
   5   5   4       26.52       21.64      8.04 o 
   6   5   4      288.94      290.42     15.42 o 
   7   5   4       63.87       55.87     10.40 o 
   8   5   4      154.66      153.48     11.00 o 
   9   5   4        0.31       -3.26      6.93 o 
  10   5   4       25.37       16.44     14.62 o 
  11   5   4       11.89       18.69     12.94 o 
  12   5   4        3.60        5.26      9.47 o 
  13   5   4        1.88        2.01      9.72 o 
  14   5   4       32.95       43.41     13.25 o 
   0   6   4      339.09      316.22     17.10 o 
   1   6   4      138.60      154.44     11.07 o 
   2   6   4       32.32       20.78     11.10 o 
   3   6   4      216.41      213.76     12.85 o 
   4   6   4       14.57       14.41      8.70 o 
   5   6   4      199.75      207.31     13.74 o 
   6   6   4       51.04       62.78     10.46 o 
   7   6   4      145.98      159.41     13.62 o 
   8   6   4       24.11       27.72      8.26 o 
   9   6   4       12.30        0.05      7.58 o 
  10   6   4        8.49        7.56      8.82 o 
  11   6   4       50.93       68.65     12.08 o 
  12   6   4        2.23        7.98     16.06 o 
  13   6   4       10.12       12.49     18.80 o 
   0   7   4      222.99      253.05     16.89 o 
   1   7   4        9.98       -2.68      7.59 o 
   2   7   4       31.43       28.70      8.89 o 
   3   7   4       75.68       73.96     10.45 o 
   4   7   4      328.72      316.90     16.06 o 
   5   7   4       67.53       74.70     11.16 o 
   6   7   4      128.80      136.54     13.22 o 
   7   7   4        4.26        6.61      9.38 o 
   8   7   4       29.12       24.65      9.40 o 
   9   7   4       17.73       16.62      9.74 o 
  10   7   4       33.11       48.15     12.16 o 
  11   7   4        5.60        2.60     10.49 o 
  12   7   4        1.07       29.34     11.78 o 
   0   8   4       10.69       14.12     17.03 o 
   1   8   4       36.70       51.05      9.79 o 
   2   8   4        8.99       10.18      8.86 o 
   3   8   4       62.02       67.68     11.32 o 
   4   8   4        5.95       11.22      9.38 o 
   5   8   4       16.63       20.23     10.31 o 
   6   8   4        7.06       18.74     10.21 o 
   7   8   4       32.30       51.12     17.90 o 
   8   8   4        0.40       14.56      9.46 o 
   9   8   4        1.75       36.04     11.23 o 
  10   8   4       11.15       22.69     11.23 o 
   0   9   4       15.37       29.61     18.75 o 
   1   9   4        6.12       34.02     17.34 o 
   2   9   4        5.38       41.19     10.10 o 
   3   9   4        4.59       23.18     10.22 o 
   4   9   4       46.59       61.83     12.01 o 
   5   9   4       17.92       46.63     15.05 o 
   6   9   4       63.20       83.70     17.02 o 
   7   9   4        2.36       14.62     30.16 o 
   8   9   4        3.05       20.44     12.01 o 
   9   9   4       10.05       49.10     13.04 o 
   0  10   4        0.54       57.46     23.20 o 
   1  10   4        7.52       42.61     15.59 o 
   2  10   4        9.83       37.46     15.39 o 
   3  10   4        2.80       50.78     16.39 o 
   4  10   4        2.33       38.91     21.94 o 
   5  10   4        3.75       28.42     15.78 o 
   6  10   4        0.37       24.54     15.29 o 
   4   0   5     1362.03     1512.27     22.10 o 
   6   0   5        8.91        7.50      3.39 o 
   8   0   5      103.45       77.78     27.50 o 
  10   0   5        0.23       -8.61      8.61 o 
  12   0   5      341.61      357.19     22.77 o 
  14   0   5       98.60      112.66     22.41 o 
   2   1   5      663.82      671.21     19.14 o 
   3   1   5      218.29      223.19      7.71 o 
   4   1   5      173.93      166.23      5.86 o 
   5   1   5      135.08      143.65      6.47 o 
   6   1   5       42.93       43.58      5.58 o 
   7   1   5       39.33       38.34      4.28 o 
   8   1   5       60.89       63.69      4.94 o 
   9   1   5      409.21      398.43     14.45 o 
  10   1   5       67.71       68.06      8.68 o 
  11   1   5       32.93       24.91      7.73 o 
  12   1   5        9.55        4.97      8.49 o 
  13   1   5       34.41       38.94     10.81 o 
  14   1   5       18.42       11.43     19.30 o 
  15   1   5       22.23       28.19     19.73 o 
   1   2   5     2979.87     3179.53     49.57 o 
   2   2   5      222.05      211.95      6.74 o 
   3   2   5      596.94      566.08     11.82 o 
   4   2   5       41.37       35.67      6.74 o 
   5   2   5       59.21       61.20      6.58 o 
   6   2   5      272.75      277.08     10.11 o 
   7   2   5       87.92       86.06      7.69 o 
   8   2   5      127.25      125.83      9.18 o 
   9   2   5      105.61       94.24      9.31 o 
  10   2   5       71.92       82.29      9.35 o 
  11   2   5       49.50       38.41     15.83 o 
  12   2   5       73.77       90.34     12.24 o 
  13   2   5       38.18       43.61     11.43 o 
  14   2   5       24.56       36.09     12.53 o 
  15   2   5        3.67        6.62     11.50 o 
   1   3   5      485.78      457.02      9.39 o 
   2   3   5      640.46      623.10     11.51 o 
   3   3   5      465.82      465.42     12.63 o 
   4   3   5       26.14       27.98      6.03 o 
   5   3   5      383.01      398.17     14.03 o 
   6   3   5      126.10      133.90     10.38 o 
   7   3   5        8.46        1.77      5.80 o 
   8   3   5      218.94      232.51     11.81 o 
   9   3   5      275.30      263.34     12.87 o 
  10   3   5       99.17       94.81     12.09 o 
  11   3   5       37.73       40.13      9.71 o 
  12   3   5       16.04       12.55      8.98 o 
  13   3   5       17.88       12.25      9.59 o 
  14   3   5       13.02       -0.32     10.35 o 
  15   3   5       21.77       18.84     13.10 o 
   1   4   5      329.53      336.63     11.09 o 
   2   4   5      417.84      397.06     12.41 o 
   3   4   5      101.03      121.43     10.70 o 
   4   4   5        2.39        2.47      6.09 o 
   5   4   5     1336.25     1297.34     27.10 o 
   6   4   5      354.44      333.83     15.26 o 
   7   4   5       68.97       79.74      8.82 o 
   8   4   5       81.75       71.88      8.71 o 
   9   4   5      492.65      504.10     16.92 o 
  10   4   5       16.22       10.63      8.40 o 
  11   4   5        1.94       -4.80     10.88 o 
  12   4   5        3.16        6.84      8.45 o 
  13   4   5        5.21        4.35      9.57 o 
  14   4   5       13.07       17.19     11.91 o 
   1   5   5      166.86      186.36      8.78 o 
   2   5   5      239.08      216.70     11.36 o 
   3   5   5      163.38      168.93     10.71 o 
   4   5   5       41.05       48.50      8.63 o 
   5   5   5      396.03      381.01     16.05 o 
   6   5   5      212.86      198.76     14.51 o 
   7   5   5       29.89       25.14     10.01 o 
   8   5   5       83.24       87.19      9.65 o 
   9   5   5       72.60       78.78     15.60 o 
  10   5   5       38.29       51.60     10.63 o 
  11   5   5        6.91       14.51      9.65 o 
  12   5   5       16.28       22.73     12.55 o 
  13   5   5       11.42       12.64     11.51 o 
  14   5   5        7.79        8.00     11.20 o 
   1   6   5       10.61       11.19      7.13 o 
   2   6   5       19.87       15.38      7.42 o 
   3   6   5      183.81      165.48     12.02 o 
   4   6   5      108.79      107.21     11.19 o 
   5   6   5      816.81      802.29     26.20 o 
   6   6   5      105.87       84.14     11.34 o 
   7   6   5       23.07       10.34     17.79 o 
   8   6   5       36.49       30.73     11.53 o 
   9   6   5       72.15       72.37     11.52 o 
  10   6   5        0.39        3.64      9.42 o 
  11   6   5        2.20        5.21      9.29 o 
  12   6   5        0.78        1.24      9.88 o 
  13   6   5       29.58       50.14     13.18 o 
   1   7   5       75.71       77.74      9.96 o 
   2   7   5      126.43      130.32     11.72 o 
   3   7   5       22.98       14.82     10.41 o 
   4   7   5       21.79       33.38      9.53 o 
   5   7   5       12.70       19.51     15.85 o 
   6   7   5       39.54       75.92     16.96 o 
   7   7   5        5.96        4.01     10.73 o 
   8   7   5       24.41       34.78     10.24 o 
   9   7   5       23.77       31.96     15.08 o 
  10   7   5       14.13       26.78     11.22 o 
  11   7   5        5.64       14.76     10.37 o 
  12   7   5       10.10       28.26     11.94 o 
   1   8   5      106.68      146.47     12.82 o 
   2   8   5       36.29       59.82     10.57 o 
   3   8   5        6.99       10.80     11.57 o 
   4   8   5       20.14       33.62     13.00 o 
   5   8   5       59.49       70.67     14.92 o 
   6   8   5       10.68       30.66     22.23 o 
   7   8   5        5.99       19.94     13.10 o 
   8   8   5        9.46       20.41     13.33 o 
   9   8   5       27.74       35.17     11.25 o 
  10   8   5        8.84       12.20     10.52 o 
   1   9   5        8.39       25.40     13.69 o 
   2   9   5       28.50       60.20     14.54 o 
   3   9   5        7.19       12.20     13.28 o 
   4   9   5        3.97       34.15     13.37 o 
   5   9   5        5.87       39.26     14.76 o 
   6   9   5        6.96       28.43     13.80 o 
   7   9   5        4.48       11.54     14.16 o 
   8   9   5        3.26       21.70     13.69 o 
   1  10   5        8.66       66.01     16.81 o 
   2  10   5       13.97       40.13     17.51 o 
   3  10   5        6.16       27.88     15.03 o 
   4  10   5       11.03       13.53     14.52 o 
   5  10   5       22.95       77.68     17.75 o 
   4   0   6      622.68      580.03     13.14 o 
   6   0   6      228.91      227.36     13.38 o 
   8   0   6      333.98      326.43     18.57 o 
  10   0   6      311.29      292.18     18.50 o 
  12   0   6       23.75       42.95     15.63 o 
  14   0   6       15.72       19.92     15.48 o 
   2   1   6      118.20      103.75      7.14 o 
   3   1   6      468.01      476.97     10.71 o 
   4   1   6      465.86      442.60     11.14 o 
   5   1   6       65.81       64.96      5.03 o 
   6   1   6      239.84      259.67      9.38 o 
   7   1   6      199.24      211.62      9.27 o 
   8   1   6       14.29        8.62      5.66 o 
   9   1   6       15.74       23.84      6.87 o 
  10   1   6      128.07      134.70     11.63 o 
  11   1   6      142.96      147.20     14.76 o 
  12   1   6       10.60       12.90      9.41 o 
  13   1   6       12.89       19.12     10.63 o 
  14   1   6        9.79       14.36     10.87 o 
  15   1   6       92.43      100.00     17.18 o 
   0   2   6      204.51      223.55     10.65 o 
   1   2   6      188.19      197.13      7.43 o 
   2   2   6      267.87      263.08      7.00 o 
   3   2   6      163.36      169.87     15.71 o 
   4   2   6      654.29      608.25     13.35 o 
   5   2   6       22.92       19.29      7.96 o 
   6   2   6      104.57      111.64      7.47 o 
   7   2   6      333.60      321.81     11.86 o 
   8   2   6       79.71       85.21      8.87 o 
   9   2   6        4.60       -2.14      6.26 o 
  10   2   6       81.09       71.32     10.01 o 
  11   2   6      102.63      132.87     40.35 o 
  12   2   6       25.68       31.23     10.87 o 
  13   2   6        9.12        6.98     10.38 o 
  14   2   6       28.66       26.70     32.17 o 
  15   2   6        5.86       16.08     11.95 o 
   0   3   6     1185.56     1129.08     22.25 o 
   1   3   6      142.78      140.42      5.71 o 
   2   3   6        0.88        0.37      4.17 o 
   3   3   6      114.50      126.28      7.47 o 
   4   3   6      619.45      644.13     15.85 o 
   5   3   6      232.57      221.88     11.20 o 
   6   3   6      268.23      279.27     13.17 o 
   7   3   6      301.10      298.83     12.27 o 
   8   3   6      208.11      224.88     11.71 o 
   9   3   6       71.72       74.03      9.80 o 
  10   3   6       61.15       63.73     10.25 o 
  11   3   6        3.47       -4.01      7.81 o 
  12   3   6       13.33       17.66     11.01 o 
  13   3   6        2.47       16.40     11.08 o 
  14   3   6       21.64       15.46     11.68 o 
   0   4   6      237.77      235.16     11.77 o 
   1   4   6       90.45       96.45      5.97 o 
   2   4   6      124.92      136.49      7.07 o 
   3   4   6      481.71      474.19     17.66 o 
   4   4   6      226.19      222.17     11.68 o 
   5   4   6      118.18      125.70     10.27 o 
   6   4   6      367.62      332.44     14.97 o 
   7   4   6       81.24       83.97      8.86 o 
   8   4   6      129.31      132.83     11.57 o 
   9   4   6       12.65        7.05      8.02 o 
  10   4   6       24.55       33.54      9.41 o 
  11   4   6       79.92       70.02     11.90 o 
  12   4   6       19.83       18.52     11.12 o 
  13   4   6        0.15        1.45     10.90 o 
  14   4   6       31.57       53.69     14.24 o 
   0   5   6       72.66       65.68      9.11 o 
   1   5   6      239.42      223.69      9.53 o 
   2   5   6      118.95      102.17      9.09 o 
   3   5   6       14.25       14.74      7.03 o 
   4   5   6      201.59      220.29     13.26 o 
   5   5   6       94.82       74.90     10.33 o 
   6   5   6      746.90      731.34     27.48 o 
   7   5   6       67.01       78.33     13.27 o 
   8   5   6      386.67      407.85     17.54 o 
   9   5   6       34.44       47.81     10.81 o 
  10   5   6        6.80       13.70      8.86 o 
  11   5   6       13.13       26.67     10.28 o 
  12   5   6        8.55        7.34     13.16 o 
  13   5   6        4.03        9.51     11.51 o 
   0   6   6       10.75        3.73      8.37 o 
   1   6   6       22.34       24.97      6.89 o 
   2   6   6        0.80       -2.43      7.18 o 
   3   6   6      172.55      181.92     12.32 o 
   4   6   6      134.59      107.80     13.39 o 
   5   6   6       83.00       97.77     13.49 o 
   6   6   6       50.42       49.40     14.03 o 
   7   6   6        7.78       27.51     10.89 o 
   8   6   6        8.43       10.28      9.22 o 
   9   6   6       21.22       29.98      9.76 o 
  10   6   6        8.20       21.15     14.81 o 
  11   6   6       28.47       45.19     13.35 o 
  12   6   6        1.63       27.27     11.83 o 
   0   7   6      188.68      225.61     23.77 o 
   1   7   6        3.03        6.21      9.35 o 
   2   7   6        4.46       12.33     10.42 o 
   3   7   6       15.66       12.94     10.06 o 
   4   7   6       15.24       13.72     10.64 o 
   5   7   6        7.95       42.37     12.60 o 
   6   7   6       55.82       50.82     13.66 o 
   7   7   6       17.02       13.96     11.59 o 
   8   7   6       34.52       52.44     23.68 o 
   9   7   6        5.38       31.15     13.78 o 
  10   7   6       24.33       31.71     15.32 o 
  11   7   6        5.68        8.23     17.03 o 
   0   8   6       16.28       18.22     16.11 o 
   1   8   6        1.46       22.68     11.67 o 
   2   8   6       14.80       24.81     11.82 o 
   3   8   6       13.93       32.96     12.75 o 
   4   8   6        3.54       20.34     12.02 o 
   5   8   6       59.55       72.24     14.88 o 
   6   8   6        9.66       20.40     12.84 o 
   7   8   6       36.05       83.94     16.33 o 
   8   8   6        1.17       39.32     14.60 o 
   9   8   6        8.39       46.08     16.05 o 
  10   8   6        0.63       30.86     17.62 o 
   0   9   6       22.47       49.37     20.97 o 
   1   9   6       42.61       69.16     15.05 o 
   2   9   6        5.08       36.64     18.04 o 
   3   9   6       14.54       48.89     14.70 o 
   4   9   6        9.94       51.46     14.48 o 
   5   9   6       11.81       24.27     13.72 o 
   6   9   6       10.38        8.00     13.24 o 
   7   9   6        0.86       45.11     15.76 o 
   0  10   6        2.68       33.82     21.79 o 
   1  10   6        4.12       48.23     15.76 o 
   2  10   6        1.88       38.86     15.44 o 
   3  10   6        4.62       45.84     15.08 o 
   4  10   6       28.24       76.80     32.44 o 
   4   0   7       10.30        5.37      5.75 o 
   6   0   7      149.87      158.68     10.37 o 
   8   0   7      288.43      267.97     15.63 o 
  10   0   7        7.52        1.49      9.92 o 
  12   0   7      161.45      165.60     23.17 o 
  14   0   7       76.94      122.80     24.64 o 
   2   1   7        6.08        3.60      3.52 o 
   3   1   7       47.34       47.88      6.44 o 
   4   1   7       13.21       20.94      4.38 o 
   5   1   7      190.75      182.83      7.03 o 
   6   1   7       67.83       74.96      6.20 o 
   7   1   7        8.74        5.99      4.96 o 
   8   1   7       34.76       34.29     10.37 o 
   9   1   7      316.89      316.23     17.05 o 
  10   1   7       29.81       33.59      9.89 o 
  11   1   7       17.69       16.24      9.56 o 
  12   1   7        7.04        5.04      9.48 o 
  13   1   7       12.10       29.17     11.29 o 
  14   1   7       13.93       21.23     13.93 o 
  15   1   7        7.94       31.92     12.52 o 
   1   2   7      410.44      408.59     10.51 o 
   2   2   7      245.30      227.26      6.33 o 
   3   2   7      854.20      829.55     18.92 o 
   4   2   7      140.54      135.71      8.93 o 
   5   2   7       69.94       81.07      7.13 o 
   6   2   7      391.44      374.41     13.60 o 
   7   2   7       72.67       90.01      7.79 o 
   8   2   7       58.33       64.89     17.24 o 
   9   2   7       47.16       40.07      9.70 o 
  10   2   7       29.14       44.13     10.44 o 
  11   2   7       33.06       37.43     10.79 o 
  12   2   7       64.55       97.70     20.23 o 
  13   2   7       75.92      115.86     15.67 o 
  14   2   7        9.55       24.92     13.10 o 
   1   3   7      111.54      109.04      6.06 o 
   2   3   7      188.42      179.04      7.71 o 
   3   3   7      132.20      132.63      8.87 o 
   4   3   7       18.74       22.56      6.00 o 
   5   3   7      604.25      574.90     16.38 o 
   6   3   7       33.51       11.60     11.31 o 
   7   3   7       89.91      104.75      9.79 o 
   8   3   7        0.15        2.25      8.74 o 
   9   3   7      269.39      260.52     17.08 o 
  10   3   7      109.35      118.20     14.12 o 
  11   3   7        1.87        2.02      8.84 o 
  12   3   7       28.82       43.27     12.52 o 
  13   3   7       17.89       15.37     11.66 o 
  14   3   7        8.70       27.39     15.04 o 
   1   4   7      154.57      149.25      7.06 o 
   2   4   7      109.38      121.69      6.93 o 
   3   4   7        3.68        3.26      5.64 o 
   4   4   7       16.15        4.09      7.45 o 
   5   4   7      842.84      817.84     29.70 o 
   6   4   7      198.75      229.24     16.04 o 
   7   4   7       41.74       46.17     11.10 o 
   8   4   7       22.15       33.25      9.91 o 
   9   4   7      156.73      161.96     28.93 o 
  10   4   7       20.77        5.81     10.04 o 
  11   4   7        2.33       -4.14     13.54 o 
  12   4   7       16.69       29.22     16.48 o 
  13   4   7       20.29       36.43     19.54 o 
   1   5   7       50.27       52.10      6.50 o 
   2   5   7      201.01      216.37     11.60 o 
   3   5   7      114.21       95.93     11.35 o 
   4   5   7      165.18      148.94     13.66 o 
   5   5   7      436.14      402.45     20.34 o 
   6   5   7       24.89       42.86     10.63 o 
   7   5   7       82.94       95.74     13.56 o 
   8   5   7       24.19       19.19     13.63 o 
   9   5   7       43.40       70.83     18.02 o 
  10   5   7       26.93       43.34     16.91 o 
  11   5   7        2.62        4.02     14.25 o 
  12   5   7        1.68       14.75     16.76 o 
  13   5   7       13.41       12.69     16.58 o 
   1   6   7       27.73       21.93      9.44 o 
   2   6   7       56.88       59.56     15.78 o 
   3   6   7       72.64       73.59     12.00 o 
   4   6   7       19.91       28.06     10.19 o 
   5   6   7      263.47      281.64     18.90 o 
   6   6   7       32.44       45.62     11.97 o 
   7   6   7       19.62       29.07     12.24 o 
   8   6   7       31.58       32.35     15.22 o 
   9   6   7       13.80       18.75     15.11 o 
  10   6   7        6.60       21.26     15.85 o 
  11   6   7        5.91       32.06     19.25 o 
  12   6   7        8.94       16.68     16.15 o 
   1   7   7       54.76       41.62     11.28 o 
   2   7   7       23.33       27.23     11.08 o 
   3   7   7       22.29       28.76     10.94 o 
   4   7   7       58.22       76.33     13.37 o 
   5   7   7       18.51       35.73     19.25 o 
   6   7   7       43.68       36.89     12.30 o 
   7   7   7       11.15        4.79     15.13 o 
   8   7   7       21.19       37.93     17.86 o 
   9   7   7        0.99       29.79     16.83 o 
  10   7   7        2.58       42.62     19.23 o 
  11   7   7        7.60       36.58     18.29 o 
   1   8   7       56.96       66.60     13.72 o 
   2   8   7       20.65       45.53     13.06 o 
   3   8   7        0.03       16.41     16.92 o 
   4   8   7        2.95       34.42     22.45 o 
   5   8   7        1.18       33.47     13.06 o 
   6   8   7        3.47       26.16     28.75 o 
   7   8   7       11.31       46.10     19.28 o 
   8   8   7       10.08       63.14     21.38 o 
   9   8   7        8.44       55.16     20.82 o 
   1   9   7        1.78       48.17     14.16 o 
   2   9   7       13.24       56.35     18.64 o 
   3   9   7        0.01       34.17     13.34 o 
   4   9   7        3.00       49.73     15.20 o 
   5   9   7       18.48       68.53     30.72 o 
   6   9   7        4.70       32.02     15.11 o 
   7   9   7        3.73       32.07     19.28 o 
   1  10   7        2.00       70.93     16.14 o 
   2  10   7        7.97       46.78     15.45 o 
   3  10   7        5.40       65.39     16.13 o 
   4   0   8       14.58       20.73      6.49 o 
   6   0   8      214.31      213.53     11.91 o 
   8   0   8      149.24      151.61     17.50 o 
  10   0   8      297.59      287.43     25.66 o 
   2   1   8      243.70      250.91     10.13 o 
   3   1   8      175.60      185.40     11.16 o 
   4   1   8       13.36       12.36      6.41 o 
   5   1   8      170.01      172.05     11.77 o 
   6   1   8       62.42       63.20      8.14 o 
   7   1   8      263.07      273.35     14.65 o 
   8   1   8       77.66       84.01     10.37 o 
   9   1   8       56.31       56.51     10.36 o 
  10   1   8       35.04       32.22     13.28 o 
  11   1   8       85.87       82.88     18.26 o 
  12   1   8       12.48       34.63     15.52 o 
   0   2   8      328.93      328.57     13.02 o 
   1   2   8      194.24      191.41      7.51 o 
   2   2   8      198.81      210.80      8.26 o 
   3   2   8      232.52      221.21      9.43 o 
   4   2   8      489.37      470.86     14.82 o 
   5   2   8       90.77      105.79      7.41 o 
   6   2   8      246.05      225.66     12.96 o 
   7   2   8       68.14       66.15      9.62 o 
   8   2   8       37.19       30.53      8.86 o 
   9   2   8       41.80       19.96     12.71 o 
  10   2   8       78.72       66.59     16.22 o 
  11   2   8       70.06       62.89     18.09 o 
  12   2   8        9.78       13.87     15.18 o 
  13   2   8        3.78       11.28     16.35 o 
  14   2   8       11.70       56.82     18.97 o 
   0   3   8      723.69      768.46     26.97 o 
   1   3   8      259.83      236.15     11.02 o 
   2   3   8       67.93       69.62      6.42 o 
   3   3   8      278.22      267.79     16.98 o 
   4   3   8      306.85      276.19     17.23 o 
   5   3   8      124.32      112.46     18.58 o 
   6   3   8      140.90      138.31     17.36 o 
   7   3   8      361.88      364.33     26.10 o 
   8   3   8      164.51      158.94     20.46 o 
   9   3   8       73.00       79.63     17.79 o 
  10   3   8       30.88       42.31     16.37 o 
  11   3   8       37.12       34.12     15.85 o 
  12   3   8       22.22       32.21     15.22 o 
  13   3   8        2.98       18.04     16.66 o 
  14   3   8       18.10       70.31     20.73 o 
   0   4   8      293.10      287.63     12.97 o 
   1   4   8       29.44       25.49      5.27 o 
   2   4   8      110.62      117.78      8.39 o 
   3   4   8        7.25       13.79      7.08 o 
   4   4   8      534.43      469.97     19.31 o 
   5   4   8      281.64      248.11     21.92 o 
   6   4   8      110.84      118.09     18.06 o 
   7   4   8       20.49       27.64     13.74 o 
   8   4   8       48.75       73.42     17.09 o 
   9   4   8       33.26       22.85     14.98 o 
  10   4   8       18.21       42.83     16.07 o 
  11   4   8        9.88       13.30     14.79 o 
  12   4   8        3.93       25.44     14.80 o 
  13   4   8        2.21       28.93     17.01 o 
   0   5   8      143.77      150.12     18.01 o 
   1   5   8       73.06       66.45      9.88 o 
   2   5   8       25.53       49.37      9.29 o 
   3   5   8        4.71        5.45      7.64 o 
   4   5   8      153.23      156.37     18.99 o 
   5   5   8       23.99       28.78     12.51 o 
   6   5   8      119.98      137.20     19.61 o 
   7   5   8        4.20       -0.41     12.38 o 
   8   5   8       83.74       75.18     18.59 o 
   9   5   8       11.71       13.44     14.45 o 
  10   5   8        7.16       18.70     15.74 o 
  11   5   8       20.24       12.44     15.66 o 
  12   5   8        7.05       20.72     16.22 o 
   0   6   8      155.28      145.29     19.36 o 
   1   6   8        0.41       16.66      8.89 o 
   2   6   8       20.95       24.76      9.41 o 
   3   6   8        2.41       -8.45      9.81 o 
   4   6   8       52.62       67.00     15.92 o 
   5   6   8       25.08       40.67     15.40 o 
   6   6   8       32.25       40.89     15.07 o 
   7   6   8       21.42       36.19     15.60 o 
   8   6   8       10.14        4.17     13.83 o 
   9   6   8        5.81       21.45     14.93 o 
  10   6   8        5.09       29.83     16.10 o 
  11   6   8        9.25       32.13     18.75 o 
   0   7   8      193.60      183.46     23.00 o 
   1   7   8       12.49       33.16     10.81 o 
   2   7   8        0.60       14.67     12.82 o 
   3   7   8       24.87       28.93     14.90 o 
   4   7   8        3.45        4.33     12.91 o 
   5   7   8       24.83       38.59     14.93 o 
   6   7   8       57.41       92.95     20.60 o 
   7   7   8       13.84       43.68     16.70 o 
   8   7   8        9.38       24.50     16.76 o 
   9   7   8        0.13       15.62     15.99 o 
  10   7   8        5.83       28.44     18.18 o 
   0   8   8        6.88       53.38     17.18 o 
   1   8   8        2.70       38.30     16.77 o 
   2   8   8        4.21       17.84     15.82 o 
   3   8   8        9.64       43.64     17.13 o 
   4   8   8        7.78       44.34     17.75 o 
   5   8   8        5.92       28.49     15.55 o 
   6   8   8        1.41       27.87     16.50 o 
   7   8   8       17.49       38.21     17.72 o 
   8   8   8        2.65       31.80     17.90 o 
   1   9   8        7.37       58.65     20.13 o 
   2   9   8        1.55       24.19     16.63 o 
   3   9   8        5.43       57.44     19.44 o 
   5   9   8        1.34       36.19     17.43 o 
   4   0   9        5.84        3.38      6.30 o 
   3   1   9       33.02       36.45      6.73 o 
   4   1   9      173.84      178.37     13.33 o 
   5   1   9      208.08      161.61     14.65 o 
   1   2   9       94.66      103.29      9.07 o 
   2   2   9      178.44      176.59     12.36 o 
   3   2   9      308.11      306.40     11.01 o 
   4   2   9      308.66      306.84     18.67 o 
   5   2   9      106.92       90.34     13.61 o 
   1   3   9      275.58      288.06     11.93 o 
   2   3   9      166.50      161.91     14.32 o 
   3   3   9      172.45      159.43     15.16 o 
   4   3   9       44.49       48.20     11.21 o 
                                                 
